# Supplementary material for: Diet-regulated transcriptional plasticity of plant parasites in plant–mutualist environments
Source: Proc Natl Acad Sci U S A. 2025 Apr 17;122(16):e2421367122. doi: 10.1073/pnas.2421367122 (PMC12037023; doi:10.1073/pnas.2421367122)
Supplement: Supplementary file 2 — Dataset S01 (XLSX) [file pnas.2421367122.sd01.xlsx]

## Sheet: GpDEG_downregulated_in_AMpotato
GeneID	logFC	logCPM	F	PValue	FDR		SeqName	Description	Length	GO Names
GPALN_016105	-7.70039	2.18323	42.28	2.78e-05	0.000822704		GPALN_016105	---NA---	247
GPALN_011631	-7.17129	4.29985	57.6815	5.56e-06	0.000278346		GPALN_011631	---NA---	532
GPALN_007581	-6.65123	5.25264	102.503	2.83e-07	4.2e-05		GPALN_007581	---NA---	306
GPALN_014575	-6.2021	4.32648	70.5136	8.94e-07	8.38e-05		GPALN_014575	---NA---	140
GPALN_013504	-5.16262	6.28693	67.0937	1.54e-05	0.000547366		GPALN_013504	---NA---	351
GPALN_014568	-5.09973	3.28714	47.8394	6.79e-06	0.000321366		GPALN_014568	---NA---	204
GPALN_005716	-4.41704	4.74123	80.7692	3.21e-07	4.6e-05		GPALN_005716	---NA---	418
GPALN_016172	-4.22794	5.31147	70.8635	1.83e-06	0.000133609		GPALN_016172	---NA---	172
GPALN_015686	-4.19046	2.74039	36.475	2.93e-05	0.000843669		GPALN_015686	---NA---	127
GPALN_016128	-4.18521	2.99628	37.4346	2.55e-05	0.00077205		GPALN_016128	---NA---	428
GPALN_002774	-4.16278	3.00845	37.6411	2.48e-05	0.000762194		GPALN_002774	---NA---	389
GPALN_005479	-3.74369	6.39841	107.548	1.96e-07	3.3e-05		GPALN_005479	---NA---	273
GPALN_002857	-3.65099	4.74498	58.3013	2.22e-06	0.000152528		GPALN_002857	---NA---	354
GPALN_001112	-3.59091	4.08466	61.2506	1.67e-06	0.000127018		GPALN_001112	---NA---	334
GPALN_015184	-3.57422	5.40012	67.0676	1.42e-06	0.000116394		GPALN_015184	---NA---	868
GPALN_014804	-3.29962	5.92206	48.3189	2.84e-05	0.000831395		GPALN_014804	---NA---	947
GPALN_012968	-3.2323	4.60752	41.3708	1.54e-05	0.000547366		GPALN_012968	UDP-glucuronosyltransferase 1-8	143	F:UDP-glycosyltransferase activity; C:membrane
GPALN_004105	-3.16697	4.98414	54.2922	3.33e-06	0.000202341		GPALN_004105	---NA---	314
GPALN_005470	-3.14186	5.71688	55.5494	7.82e-06	0.00035645		GPALN_005470	---NA---	497
GPALN_005645	-2.95227	5.09065	73.767	5.55e-07	6.33e-05		GPALN_005645	---NA---	536
GPALN_002750	-2.92883	7.60688	61.8235	1.21e-05	0.000477736		GPALN_002750	---NA---	642
GPALN_005467	-2.88189	3.9454	44.5749	1e-05	0.000415345		GPALN_005467	---NA---	158
GPALN_013002	-2.82115	4.03728	37.7994	2.43e-05	0.000750397		GPALN_013002	---NA---	125
GPALN_002751	-2.80638	4.7421	40.569	1.67e-05	0.000574505		GPALN_002751	---NA---	563
GPALN_001092	-2.80126	4.84252	99.9258	8.65e-08	1.94e-05		GPALN_001092	---NA---	414
GPALN_008425	-2.80074	4.87144	59.1026	2.05e-06	0.00014413		GPALN_008425	---NA---	526
GPALN_000063	-2.79957	5.81458	57.7528	4.49e-06	0.000246075		GPALN_000063	---NA---	821
GPALN_002820	-2.79623	6.11131	47.5878	2.49e-05	0.000763772		GPALN_002820	---NA---	612
GPALN_006428	-2.78437	4.75366	49.9821	5.32e-06	0.000271656		GPALN_006428	---NA---	117
GPALN_013556	-2.77885	5.82678	94.7233	1.21e-07	2.4e-05		GPALN_013556	---NA---	421
GPALN_012162	-2.75298	9.26603	194.429	1.18e-09	1.29e-06		GPALN_012162	---NA---	806
GPALN_013021	-2.72276	7.02692	54.7986	1.64e-05	0.00056959		GPALN_013021	GDP-mannose 4,6-dehydratase	385	P:GDP-mannose metabolic process; P:'de novo' GDP-L-fucose biosynthetic process; F:GDP-mannose 4,6-dehydratase activity
GPALN_000385	-2.70888	4.93029	68.6517	8.52e-07	8.18e-05		GPALN_000385	---NA---	539
GPALN_006289	-2.6984	5.19556	54.1462	3.39e-06	0.000203864		GPALN_006289	---NA---	345
GPALN_006535	-2.69381	4.42965	67.6796	9.27e-07	8.65e-05		GPALN_006535	---NA---	306
GPALN_005700	-2.67167	5.72556	85.6101	2.25e-07	3.53e-05		GPALN_005700	---NA---	651
GPALN_001410	-2.6639	8.45472	133.895	1.35e-08	5.55e-06		GPALN_001410	---NA---	469
GPALN_009171	-2.65006	5.54353	120.316	2.68e-08	8.75e-06		GPALN_009171	KH domain containing protein	822	F:nucleic acid binding; C:membrane
GPALN_008936	-2.59164	6.51548	153.454	5.6e-09	3.26e-06		GPALN_008936	RNA binding repeat protein, Pumilio-family	429	P:germ cell development; P:regulation of gene expression; P:negative regulation of cellular process
GPALN_008462	-2.57168	3.2602	36.3466	2.98e-05	0.000857788		GPALN_008462	---NA---	250
GPALN_014813	-2.55159	6.56551	85.5765	3.51e-07	4.94e-05		GPALN_014813	---NA---	720
GPALN_001151	-2.54927	7.87289	60.0521	8.73e-06	0.000380775		GPALN_001151	---NA---	145
GPALN_013602	-2.50426	4.37547	44.6018	9.99e-06	0.000415345		GPALN_013602	---NA---	300
GPALN_010633	-2.47655	6.98244	65.406	3.68e-06	0.000215765		GPALN_010633	CRE-FAT-3 protein	469	P:serotonin secretion; P:unsaturated fatty acid biosynthetic process; P:muscle contraction; P:protein localization; P:acetylcholine secretion, neurotransmission; P:oviposition; P:defecation; P:endocytic recycling; P:multicellular organism growth; P:collagen and cuticulin-based cuticle development; P:locomotion; P:pharyngeal pumping; P:regulation of innate immune response; F:stearoyl-CoA 9-desatur…
GPALN_001924	-2.46767	8.57015	127.671	1.84e-08	6.97e-06		GPALN_001924	---NA---	82
GPALN_004350	-2.41342	6.23025	97.0323	1.04e-07	2.21e-05		GPALN_004350	---NA---	70
GPALN_001625	-2.3892	7.10257	177.769	2.14e-09	1.84e-06		GPALN_001625	---NA---	2274
GPALN_007237	-2.342	9.33908	57.1281	1.3e-05	0.000493476		GPALN_007237	---NA---	145
GPALN_005536	-2.3313	4.84896	74.8686	5.08e-07	6.09e-05		GPALN_005536	---NA---	383
GPALN_005063	-2.32447	10.1903	83.0264	1.02e-06	9.08e-05		GPALN_005063	---NA---	74
GPALN_014799	-2.3236	6.12908	61.0851	2.25e-06	0.000152528		GPALN_014799	---NA---	593
GPALN_000622	-2.32327	5.04054	45.4133	9.05e-06	0.000393		GPALN_000622	---NA---	333
GPALN_006165	-2.30339	6.17452	92.3356	1.41e-07	2.65e-05		GPALN_006165	---NA---	1283
GPALN_012825	-2.30097	10.1669	161.499	4.01e-09	2.74e-06		GPALN_012825	Col_cuticle_N domain-containing protein	320	P:anatomical structure development; F:structural constituent of cuticle; C:collagen trimer; C:membrane; C:integral component of membrane
GPALN_013144	-2.19044	3.97073	37.6832	2.47e-05	0.000759761		GPALN_013144	---NA---	624
GPALN_013633	-2.17933	5.51839	68.8705	8.36e-07	8.18e-05		GPALN_013633	---NA---	333
GPALN_002673	-2.17335	5.31973	53.1962	3.74e-06	0.000216405		GPALN_002673	---NA---	1920
GPALN_013594	-2.16739	6.34835	67.0257	9.82e-07	8.9e-05		GPALN_013594	---NA---	514
GPALN_002671	-2.15899	5.3798	56.2384	2.73e-06	0.00017733		GPALN_002671	---NA---	101
GPALN_005006	-2.14983	4.2593	42.7958	1.25e-05	0.000485151		GPALN_005006	---NA---	582
GPALN_002698	-2.11327	4.17008	41.6668	1.45e-05	0.000527885		GPALN_002698	---NA---	220
GPALN_013710	-2.10058	4.67984	40.0786	1.78e-05	0.000597917		GPALN_013710	---NA---	790
GPALN_008689	-2.10031	4.73681	68.3734	8.73e-07	8.33e-05		GPALN_008689	---NA---	533
GPALN_010059	-2.0932	9.55182	80.9913	5.28e-07	6.17e-05		GPALN_010059	Fatty acid-binding protein homolog 4	183	F:lipid binding; C:membrane; C:integral component of membrane
GPALN_008353	-2.08964	5.06556	49.6223	5.54e-06	0.000278346		GPALN_008353	---NA---	155
GPALN_004148	-2.08465	5.70914	39.2911	2.23e-05	0.000708612		GPALN_004148	---NA---	397
GPALN_004020	-2.0819	9.13194	60.9165	4.38e-06	0.000243287		GPALN_004020	---NA---	171
GPALN_009967	-2.05983	4.47377	42.1516	1.36e-05	0.00050733		GPALN_009967	divalent cation transporter	499	P:cation transport; P:cation transmembrane transport; F:cation transmembrane transporter activity; C:membrane; C:integral component of membrane
GPALN_008573	-2.04052	5.23074	58.7394	2.12e-06	0.000147452		GPALN_008573	---NA---	209
GPALN_012411	-2.01509	5.62742	41.3009	1.52e-05	0.0005462		GPALN_012411	---NA---	429
GPALN_002437	-1.97502	5.11874	36.1187	3.08e-05	0.000880103		GPALN_002437	---NA---	447
GPALN_001957	-1.96585	5.68583	36.9244	2.8e-05	0.000823779		GPALN_001957	---NA---	363
GPALN_012675	-1.95804	9.29828	56.9507	5.94e-06	0.000291846		GPALN_012675	Cytosolic fatty-acid binding domain and Lipocalin/cytosolic fatty-acid binding domain and Calycin-like domain and Calycin domain-containing protein	136	F:lipid binding
GPALN_010903	-1.94673	10.7391	61.5154	5.3e-06	0.000271656		GPALN_010903	Tyrosinase-like protein	831	P:melanin biosynthetic process; P:anatomical structure development; F:copper ion binding; F:oxidoreductase activity; F:oxidoreductase activity, acting on paired donors, with incorporation or reduction of molecular oxygen, another compound as one donor, and incorporation of one atom of oxygen; F:structural constituent of cuticle; C:membrane; C:integral component of membrane
GPALN_008461	-1.94082	4.97918	46.1722	8.27e-06	0.000371621		GPALN_008461	---NA---	458
GPALN_004157	-1.93775	6.46442	69.0425	8.24e-07	8.15e-05		GPALN_004157	---NA---	379
GPALN_005429	-1.93247	6.43333	41.2017	2.51e-05	0.000766675		GPALN_005429	---NA---	151
GPALN_011310	-1.92935	6.94611	148.007	7.08e-09	3.84e-06		GPALN_011310	Protein CBG26099	404	P:primary metabolic process; P:organic substance metabolic process; F:hydrolase activity; F:metal ion binding
GPALN_005469	-1.92292	5.06088	61.6115	1.61e-06	0.000123936		GPALN_005469	---NA---	433
GPALN_013129	-1.91486	6.42768	67.3435	9.55e-07	8.77e-05		GPALN_013129	hypothetical protein WR25_16820 isoform A	1642	F:GTP binding; C:membrane; C:integral component of membrane
GPALN_001580	-1.90979	4.7937	53.4013	3.66e-06	0.000215765		GPALN_001580	---NA---	635
GPALN_013595	-1.90662	6.62091	55.4908	3.4e-06	0.000203864		GPALN_013595	---NA---	359
GPALN_002895	-1.89715	7.17911	68.6763	8.5e-07	8.18e-05		GPALN_002895	---NA---	1056
GPALN_013646	-1.87808	9.32251	62.2595	2.44e-06	0.000161712		GPALN_013646	---NA---	391
GPALN_002471	-1.86345	6.07	53.189	3.75e-06	0.000216405		GPALN_002471	---NA---	80
GPALN_002459	-1.83021	6.18125	38.8143	2.79e-05	0.000823768		GPALN_002459	---NA---	544
GPALN_011563	-1.82843	5.83068	74.0785	5.41e-07	6.26e-05		GPALN_011563	---NA---	1523
GPALN_012967	-1.8105	4.65681	36.8619	2.77e-05	0.00082022		GPALN_012967	UDP-glucuronosyltransferase 1-8	277	F:glycosyltransferase activity
GPALN_012867	-1.78818	4.47169	42.9489	1.23e-05	0.000480197		GPALN_012867	core histone H2A/H2B/H3/H4	152	P:negative regulation of cell fate specification; P:heterochromatin assembly; P:negative regulation of transcription, DNA-templated; F:DNA binding; F:protein heterodimerization activity; C:nucleosome; C:condensed chromosome; C:nucleus; C:integral component of membrane
GPALN_000672	-1.7841	8.8851	83.6568	2.59e-07	3.88e-05		GPALN_000672	---NA---	340
GPALN_011010	-1.77654	6.32982	64.9412	1.18e-06	0.000102682		GPALN_011010	DNA mismatch repair protein MutL containing protein	984	C:intracellular anatomical structure
GPALN_005204	-1.75958	5.84146	59.6537	1.94e-06	0.000138987		GPALN_005204	---NA---	707
GPALN_000511	-1.75586	5.5191	62.6086	1.47e-06	0.000118414		GPALN_000511	---NA---	508
GPALN_011166	-1.74323	6.33131	71.6395	6.61e-07	7.05e-05		GPALN_011166	hydroxymethylglutaryl-CoA synthase	493	P:steroid biosynthetic process; P:phosphate-containing compound metabolic process; P:isoprenoid biosynthetic process; P:organophosphate metabolic process; F:acyltransferase activity
GPALN_002872	-1.72328	5.39616	50.166	5.21e-06	0.000268362		GPALN_002872	---NA---	274
GPALN_006383	-1.72282	6.83585	46.5143	9.72e-06	0.000410115		GPALN_006383	---NA---	877
GPALN_016014	-1.70977	9.03554	54.5197	4.26e-06	0.000238227		GPALN_016014	---NA---	441
GPALN_005468	-1.69979	7.28604	69.1473	8.16e-07	8.12e-05		GPALN_005468	---NA---	234
GPALN_015170	-1.69214	10.1223	49.81	1.15e-05	0.000460163		GPALN_015170	---NA---	327
GPALN_001714	-1.68146	4.8803	50.9214	4.79e-06	0.000254801		GPALN_001714	---NA---	349
GPALN_005493	-1.67826	4.75762	35.1284	3.56e-05	0.000978658		GPALN_005493	---NA---	303
GPALN_007373	-1.67323	11.2658	103.43	6.97e-08	1.7e-05		GPALN_007373	---NA---	285
GPALN_005414	-1.65506	5.76823	66.6696	1.01e-06	9.08e-05		GPALN_005414	---NA---	923
GPALN_003537	-1.65338	6.55366	63.2436	1.38e-06	0.000115045		GPALN_003537	---NA---	476
GPALN_001493	-1.64745	5.47139	45.4277	9.04e-06	0.000393		GPALN_001493	---NA---	539
GPALN_010977	-1.64524	5.70919	48.3107	6.43e-06	0.000309718		GPALN_010977	hypothetical protein Mgra_00003613	315	C:membrane; C:integral component of membrane
GPALN_008168	-1.64026	4.84817	37.7354	2.45e-05	0.000755684		GPALN_008168	---NA---	445
GPALN_006340	-1.63056	6.40505	64.7287	1.21e-06	0.00010376		GPALN_006340	---NA---	305
GPALN_009686	-1.60942	5.99869	43.8761	1.09e-05	0.000447073		GPALN_009686	Patched family protein	926	P:transmembrane transport; F:transmembrane transporter activity; F:purine ribonucleotide binding; F:purine ribonucleoside triphosphate binding; C:integral component of membrane
GPALN_000087	-1.60142	6.31539	61.2115	1.67e-06	0.000127018		GPALN_000087	---NA---	125
GPALN_010814	-1.60019	7.69752	64.7092	1.21e-06	0.00010376		GPALN_010814	Sulfhydryl oxidase	1151	F:thiol oxidase activity
GPALN_008948	-1.59792	6.61303	74.4404	5.25e-07	6.17e-05		GPALN_008948	NEK protein kinase	1091	P:cellular protein modification process; P:phosphorylation; F:kinase activity; C:membrane
GPALN_004141	-1.57321	5.87198	49.1131	5.87e-06	0.000289385		GPALN_004141	---NA---	600
GPALN_009630	-1.56349	8.44787	105.109	6.3e-08	1.61e-05		GPALN_009630	GNS1/SUR4 family protein	323	P:fatty acid biosynthetic process; F:fatty acid elongase activity; F:very-long-chain 3-ketoacyl-CoA synthase activity; C:integral component of membrane
GPALN_013623	-1.54883	8.19749	55.8646	2.83e-06	0.000180636		GPALN_013623	---NA---	188
GPALN_009981	-1.54287	6.22161	38.9406	2.07e-05	0.000675969		GPALN_009981	26S proteasome regulatory subunit 7	447	P:proteasome-mediated ubiquitin-dependent protein catabolic process; P:positive regulation of proteasomal protein catabolic process; F:protein binding; F:ATP binding; F:ATP hydrolysis activity; F:proteasome-activating activity; C:nucleus; C:cytoplasm; C:proteasome regulatory particle, base subcomplex
GPALN_013213	-1.53496	9.01355	105.879	6.02e-08	1.56e-05		GPALN_013213	---NA---	289
GPALN_002856	-1.53415	5.63213	49.9717	5.33e-06	0.000271656		GPALN_002856	---NA---	788
GPALN_006456	-1.52467	7.57436	49.36	5.71e-06	0.000283104		GPALN_006456	---NA---	226
GPALN_008942	-1.51666	6.36657	52.0299	4.25e-06	0.000238095		GPALN_008942	unnamed protein product	376
GPALN_011418	-1.50792	6.16087	36.666	2.85e-05	0.000831395		GPALN_011418	MIF4G domain containing protein	974	F:RNA binding
GPALN_012655	-1.50056	6.78357	77.1676	4.23e-07	5.5e-05		GPALN_012655	fatty Acid CoA Synthetase family	579	P:fatty acid metabolic process; P:establishment or maintenance of epithelial cell apical/basal polarity; F:medium-chain fatty acid-CoA ligase activity
GPALN_004662	-1.49259	9.72858	102.678	7.3e-08	1.73e-05		GPALN_004662	---NA---	553
GPALN_004120	-1.48468	11.0052	43.9308	2.08e-05	0.000677639		GPALN_004120	---NA---	294
GPALN_000863	-1.48217	5.84046	44.7524	9.81e-06	0.000410588		GPALN_000863	---NA---	635
GPALN_011298	-1.47116	5.17765	39.3012	1.98e-05	0.000648911		GPALN_011298	Protein dopey-1	138	P:gene expression; P:RNA metabolic process; F:binding; C:cellular anatomical entity
GPALN_002054	-1.46733	6.70183	54.2127	3.36e-06	0.000203279		GPALN_002054	---NA---	1243
GPALN_000634	-1.46465	8.50376	76.6561	4.4e-07	5.62e-05		GPALN_000634	---NA---	123
GPALN_002019	-1.45051	6.32176	70.9385	7.01e-07	7.34e-05		GPALN_002019	---NA---	741
GPALN_004121	-1.44349	13.0208	66.0941	1.71e-06	0.000128316		GPALN_004121	---NA---	294
GPALN_001090	-1.43976	7.0401	41.469	1.48e-05	0.000540122		GPALN_001090	---NA---	964
GPALN_007365	-1.43316	6.00263	35.182	3.53e-05	0.000974276		GPALN_007365	---NA---	827
GPALN_000970	-1.41763	5.92806	45.7974	8.64e-06	0.000380775		GPALN_000970	---NA---	650
GPALN_006193	-1.40916	6.17275	45.7736	8.67e-06	0.000380775		GPALN_006193	---NA---	735
GPALN_005263	-1.40684	7.67798	41.9873	1.39e-05	0.00051343		GPALN_005263	---NA---	365
GPALN_000129	-1.3969	7.10995	54.8308	3.15e-06	0.000195634		GPALN_000129	---NA---	126
GPALN_002936	-1.38455	5.7446	39.2506	1.99e-05	0.000650742		GPALN_002936	---NA---	276
GPALN_009242	-1.37364	5.55979	46.3207	8.12e-06	0.000366109		GPALN_009242	SET domain-containing protein	620	P:methylation; F:methyltransferase activity
GPALN_002891	-1.37353	6.32023	78.3829	3.85e-07	5.28e-05		GPALN_002891	---NA---	316
GPALN_012519	-1.37037	6.50333	63.3972	1.36e-06	0.000114006		GPALN_012519	---NA---	1061
GPALN_006541	-1.36222	6.43454	42.7141	1.26e-05	0.000486726		GPALN_006541	---NA---	474
GPALN_001008	-1.36129	6.058	53.0895	3.79e-06	0.000217665		GPALN_001008	---NA---	776
GPALN_000275	-1.3555	5.79401	38.1792	2.3e-05	0.000728484		GPALN_000275	---NA---	132
GPALN_006550	-1.35226	5.58844	38.0241	2.35e-05	0.000735724		GPALN_006550	---NA---	654
GPALN_001516	-1.34537	5.84852	49.4573	5.64e-06	0.00028086		GPALN_001516	---NA---	683
GPALN_011255	-1.34237	7.25445	46.8864	7.59e-06	0.00034718		GPALN_011255	4F5 family protein	76	P:cellular process; P:protein destabilization; F:metal ion binding; C:nucleus; C:cytosol
GPALN_004980	-1.33373	10.1078	99.6912	8.78e-08	1.94e-05		GPALN_004980	---NA---	285
GPALN_013938	-1.32526	7.91131	72.7463	6.03e-07	6.65e-05		GPALN_013938	---NA---	492
GPALN_002038	-1.32254	6.02226	47.5381	7.04e-06	0.000329014		GPALN_002038	---NA---	363
GPALN_007091	-1.32223	5.57989	38.625	2.17e-05	0.000697429		GPALN_007091	---NA---	496
GPALN_000315	-1.32049	5.85573	43.9229	1.09e-05	0.000446721		GPALN_000315	---NA---	638
GPALN_004998	-1.31913	6.612	59.3262	2e-06	0.000141625		GPALN_004998	---NA---	1161
GPALN_014108	-1.29821	7.17788	45.1362	9.36e-06	0.000402139		GPALN_014108	---NA---	758
GPALN_005306	-1.29433	6.20523	38.1992	2.3e-05	0.000727896		GPALN_005306	---NA---	377
GPALN_011633	-1.28887	9.0172	35.275	3.59e-05	0.000984147		GPALN_011633	---NA---	1245
GPALN_001044	-1.26892	14.1986	71.9482	6.97e-07	7.34e-05		GPALN_001044	---NA---	297
GPALN_000770	-1.25857	5.43686	37.0565	2.69e-05	0.000806742		GPALN_000770	---NA---	563
GPALN_009263	-1.25488	6.4979	47.5682	7.01e-06	0.000328803		GPALN_009263	acidPPc domain-containing protein	350	P:phospholipid metabolic process; P:dephosphorylation; F:hydrolase activity; F:lipid phosphatase activity; C:membrane; C:integral component of membrane
GPALN_009232	-1.2534	8.30633	61.8845	1.57e-06	0.000123671		GPALN_009232	pantothenate kinase	449	P:cellular protein modification process; P:coenzyme A biosynthetic process; P:phosphorylation; F:pantothenate kinase activity; F:ATP binding; F:beta-N-acetylglucosaminidase activity; C:integral component of membrane
GPALN_005123	-1.25069	7.32613	60.9521	1.71e-06	0.000128316		GPALN_005123	---NA---	353
GPALN_001261	-1.24093	6.62116	43.4189	1.16e-05	0.000461721		GPALN_001261	---NA---	1663
GPALN_000733	-1.23407	5.38612	36.615	2.87e-05	0.000831395		GPALN_000733	---NA---	404
GPALN_002014	-1.22235	6.05325	40.9499	1.59e-05	0.000560651		GPALN_002014	---NA---	372
GPALN_014037	-1.21333	10.0113	42.6892	1.27e-05	0.000487118		GPALN_014037	---NA---	153
GPALN_002938	-1.18733	6.29607	49.5912	5.56e-06	0.000278346		GPALN_002938	---NA---	1557
GPALN_006928	-1.17364	6.92638	54.5635	3.24e-06	0.000198895		GPALN_006928	---NA---	513
GPALN_011219	-1.16941	8.75329	58.0414	2.27e-06	0.000152782		GPALN_011219	DUF4817 domain-containing protein	111
GPALN_011642	-1.15409	8.49969	37.458	2.55e-05	0.00077205		GPALN_011642	---NA---	490
GPALN_012901	-1.14042	7.12139	37.4674	2.54e-05	0.00077205		GPALN_012901	ubiquitin family protein	787	P:chromatin organization; P:apoptotic process; P:regulation of phosphoprotein phosphatase activity; C:extracellular region; C:nucleus
GPALN_008937	-1.13479	7.11038	45.7363	8.71e-06	0.000380775		GPALN_008937	Fanconi anemia group J protein	1431	P:cellular process; F:catalytic activity; F:organic cyclic compound binding; F:heterocyclic compound binding
GPALN_002358	-1.12912	12.8479	44.0234	1.3e-05	0.000493598		GPALN_002358	---NA---	397
GPALN_000115	-1.12694	7.53122	60.5576	1.78e-06	0.000132164		GPALN_000115	---NA---	567
GPALN_005438	-1.12332	6.19981	39.7717	1.85e-05	0.000615322		GPALN_005438	---NA---	468
GPALN_000567	-1.10847	5.76515	43.8279	1.1e-05	0.000448632		GPALN_000567	---NA---	461
GPALN_006447	-1.08839	6.96113	67.1105	9.75e-07	8.89e-05		GPALN_006447	---NA---	858
GPALN_011414	-1.08399	6.6408	35.2953	3.47e-05	0.000966539		GPALN_011414	AAA domain-containing protein	753	F:RNA helicase activity; C:cellular anatomical entity
GPALN_013625	-1.07586	6.74673	37.8723	2.4e-05	0.000745661		GPALN_013625	---NA---	1222
GPALN_008490	-1.07556	7.28777	55.603	2.91e-06	0.000184117		GPALN_008490	---NA---	631
GPALN_009376	-1.07538	6.70636	42.8581	1.24e-05	0.000482486		GPALN_009376	Hormone-sensitive lipase	972	P:lipid metabolic process; F:hydrolase activity
GPALN_008687	-1.0681	7.42385	41.3851	1.5e-05	0.000543852		GPALN_008687	---NA---	437
GPALN_015948	-1.05913	6.1584	38.8031	2.11e-05	0.000686006		GPALN_015948	---NA---	403
GPALN_002542	-1.0267	7.97394	40.7177	1.64e-05	0.000569372		GPALN_002542	---NA---	525
GPALN_011283	-1.01873	8.13495	45.112	9.39e-06	0.000402264		GPALN_011283	RIO-2 kinase	1571	P:nematode larval development; P:nucleobase-containing compound metabolic process; P:phosphorylation; P:macromolecule metabolic process; P:organonitrogen compound metabolic process; F:nucleotide binding; F:RNA binding; F:protein kinase activity; F:ion binding; C:intracellular anatomical structure

## Sheet: GpDEG_upregulated_in_AMpotato
GeneID	logFC	logCPM	F	PValue	FDR		SeqName	Description	Length	GO Names
GPALN_005003	12.7984	8.39715	246.466	3.27e-07	4.64e-05		GPALN_005003	---NA---	109
GPALN_013657	11.2735	6.86536	106.492	1.52e-05	0.000547366		GPALN_013657	nematode cuticle collagen domain protein	434	F:structural molecule activity; C:cellular anatomical entity
GPALN_010087	11.2299	6.55565	188.625	1.28e-07	2.49e-05		GPALN_010087	Pre-mRNA-processing factor 19	401	P:anatomical structure development; P:nucleic acid metabolic process; P:organonitrogen compound metabolic process; F:catalytic activity; F:structural constituent of cuticle; C:integral component of membrane; C:protein-containing complex
GPALN_010991	10.3321	5.86961	181.09	1.18e-08	5.36e-06		GPALN_010991	DB domain-containing protein	181
GPALN_007557	9.84144	4.28873	101.059	3.09e-07	4.47e-05		GPALN_007557	---NA---	776
GPALN_005772	9.75992	5.48208	61.6562	2.82e-05	0.000828357		GPALN_005772	---NA---	108
GPALN_007314	9.45428	5.38109	212.661	4.7e-09	2.95e-06		GPALN_007314	---NA---	91
GPALN_005052	9.41047	4.35093	143.843	4.36e-08	1.23e-05		GPALN_005052	Alpha crystallin/Heat shock protein family and Alpha crystallin/Hsp20 domain and HSP20-like chaperone domain-containing protein	199	F:heat shock protein binding; C:cytoplasm
GPALN_004794	9.39081	4.39614	94.3731	4.48e-07	5.67e-05		GPALN_004794	---NA---	181
GPALN_007079	9.35829	4.03208	49.511	2.34e-05	0.000734296		GPALN_007079	GHF5 endo-1,4-beta-glucanase precursor	349	P:carbohydrate metabolic process; F:cellulase activity
GPALN_000429	9.26811	5.17485	79.6809	1.49e-06	0.000119074		GPALN_000429	---NA---	140
GPALN_008358	9.12839	5.02565	66.0433	4.72e-06	0.000252924		GPALN_008358	CRAL-TRIO domain and CRAL/TRIO, N-terminal domain-containing protein	440
GPALN_000162	9.06063	4.49023	53.2795	1.49e-05	0.000540122		GPALN_000162	---NA---	215
GPALN_007214	8.79662	11.2878	116.599	8.52e-06	0.000378373		GPALN_007214	hypothetical protein Mgra_00005074	172
GPALN_003000	8.74238	3.35147	52.8469	9.31e-06	0.000400727		GPALN_003000	---NA---	371
GPALN_000313	8.69353	4.09972	65.0242	3.23e-06	0.000198895		GPALN_000313	---NA---	613
GPALN_003711	8.676	4.02402	73.7725	1.67e-06	0.000127018		GPALN_003711	unnamed protein product	505
GPALN_006764	8.58398	3.15084	68.5505	2.46e-06	0.0001618		GPALN_006764	---NA---	319
GPALN_005748	8.51416	3.3906	53.9971	8.35e-06	0.000374497		GPALN_005748	2-cysteine peroxiredoxin	197	P:cellular oxidant detoxification; F:peroxidase activity; F:peroxiredoxin activity
GPALN_012846	8.51146	4.34115	92.4148	5.02e-07	6.08e-05		GPALN_012846	unnamed protein product	230	C:membrane; C:integral component of membrane
GPALN_000466	8.49522	4.13354	62.9705	3.82e-06	0.000218652		GPALN_000466	---NA---	1840
GPALN_001564	8.40758	3.93949	58.0933	5.77e-06	0.000285353		GPALN_001564	---NA---	266
GPALN_012164	8.30941	5.07967	58.6447	5.5e-06	0.000278346		GPALN_012164	Collagen alpha-5(IV) chain	324	C:membrane
GPALN_007216	8.28016	4.33052	63.8183	3.56e-06	0.0002115		GPALN_007216	unnamed protein product	156
GPALN_012413	8.17149	3.07121	56.3966	6.71e-06	0.000318217		GPALN_012413	---NA---	230
GPALN_010971	8.03224	3.47408	51.2405	1.09e-05	0.000446721		GPALN_010971	Elongation of very long chain fatty acids protein	253	P:fatty acid biosynthetic process; F:fatty acid elongase activity; F:very-long-chain 3-ketoacyl-CoA synthase activity; C:integral component of membrane
GPALN_007604	7.97466	3.2235	42.4347	2.73e-05	0.000815771		GPALN_007604	unnamed protein product	428
GPALN_015580	7.97235	3.38377	54.4301	8.02e-06	0.000363742		GPALN_015580	dorsal gland cell-specific expression protein	595
GPALN_010808	7.96465	2.60169	52.3155	9.79e-06	0.000410588		GPALN_010808	---NA---	396
GPALN_003832	7.94149	2.90374	49.2339	1.32e-05	0.000499412		GPALN_003832	---NA---	376
GPALN_006314	7.93752	3.40584	49.9723	1.23e-05	0.000480197		GPALN_006314	Peptidase M1, membrane alanine aminopeptidase, N-terminal domain-containing protein	771	P:proteolysis; F:aminopeptidase activity; F:peptidase activity; F:metallopeptidase activity; F:zinc ion binding; F:hydrolase activity; F:metal ion binding; C:membrane; C:integral component of membrane
GPALN_002719	7.87951	3.97756	49.2199	1.33e-05	0.000499412		GPALN_002719	Nucleotide Sugar TransPorter family	354	P:carbohydrate transport; P:pyrimidine nucleotide-sugar transmembrane transport; F:UDP-galactose transmembrane transporter activity; C:integral component of Golgi membrane
GPALN_000626	7.77994	6.97131	177.139	4.8e-08	1.33e-05		GPALN_000626	---NA---	402
GPALN_014934	7.67323	3.30656	44.5522	2.16e-05	0.000697429		GPALN_014934	Cadherin domain containing protein	501	P:cell adhesion; P:homophilic cell adhesion via plasma membrane adhesion molecules; F:calcium ion binding; C:plasma membrane; C:membrane; C:integral component of membrane
GPALN_010945	7.51634	7.15544	350.347	2.27e-11	7.4e-08		GPALN_010945	C. briggsae CBR-WRT-10 protein	236	P:protein autoprocessing
GPALN_002043	7.50483	3.19919	47.1214	1.64e-05	0.00056959		GPALN_002043	---NA---	128
GPALN_014671	7.4384	3.4182	42.5952	2.68e-05	0.000805511		GPALN_014671	---NA---	71
GPALN_008497	7.3364	8.24357	85.5236	1.62e-05	0.000567188		GPALN_008497	Hedgehog protein, Hint domain and Hint domain C-terminal and Hint domain N-terminal-containing protein	730	P:proteolysis; P:multicellular organism development; C:membrane
GPALN_006820	7.30943	3.17322	42.3738	2.75e-05	0.000816942		GPALN_006820	DnaJ chaperonine	514	F:ATPase activator activity; F:protein binding; C:cytosol
GPALN_005049	7.28051	3.98609	44.493	2.17e-05	0.000698725		GPALN_005049	---NA---	74
GPALN_007286	7.21055	8.64042	135.13	1.6e-06	0.000123936		GPALN_007286	Serine carboxypeptidase ctsa-1.1	452	P:proteolysis; F:serine-type carboxypeptidase activity
GPALN_005054	7.19924	2.88698	43.7205	2.37e-05	0.000738801		GPALN_005054	Heat shock protein Hsp-12.2	111	F:heat shock protein binding; C:cytoplasm
GPALN_010348	7.0514	9.44642	218.349	5.77e-08	1.52e-05		GPALN_010348	---NA---	77
GPALN_005144	7.0156	3.7726	42.8665	2.6e-05	0.000785588		GPALN_005144	---NA---	183
GPALN_014033	6.99755	9.42974	169.835	4.54e-07	5.7e-05		GPALN_014033	Protein F55H12.4	263
GPALN_002706	6.96557	7.11305	88.3748	5.17e-06	0.000267691		GPALN_002706	Col_cuticle_N domain-containing protein	446	P:anatomical structure development; F:structural constituent of cuticle; C:collagen trimer; C:membrane; C:integral component of membrane
GPALN_002001	6.92956	5.99162	86.6563	8.79e-07	8.34e-05		GPALN_002001	LBP / BPI / CETP family protein	543	F:lipid binding
GPALN_002493	6.83799	8.76125	231.661	1.7e-08	6.78e-06		GPALN_002493	hypothetical protein Mgra_00001668	117
GPALN_006454	6.75412	5.42289	91.1478	2.34e-07	3.58e-05		GPALN_006454	Elongation of very long chain fatty acids protein	282	P:fatty acid biosynthetic process; F:fatty acid elongase activity; F:very-long-chain 3-ketoacyl-CoA synthase activity; C:integral component of membrane
GPALN_008132	6.63902	10.1074	139.055	2.08e-06	0.000144971		GPALN_008132	---NA---	146
GPALN_014045	6.63336	6.49374	52.7235	3.47e-05	0.000966539		GPALN_014045	Kunitz/Bovine pancreatic trypsin inhibitor domain protein	146	P:negative regulation of peptidase activity; P:negative regulation of endopeptidase activity; F:serine-type endopeptidase inhibitor activity; F:peptidase inhibitor activity; C:extracellular region
GPALN_003124	6.57226	5.79091	77.8179	3.11e-06	0.000194171		GPALN_003124	nematode cuticle collagen domain protein	464	C:cellular anatomical entity
GPALN_000627	6.54097	6.57726	193.247	3.59e-09	2.74e-06		GPALN_000627	---NA---	352
GPALN_002552	6.47148	6.87064	87.9926	7.07e-06	0.000329162		GPALN_002552	Zinc metalloproteinase nas-37	798	P:molting cycle, collagen and cuticulin-based cuticle; F:metallopeptidase activity
GPALN_015659	6.3844	10.8351	206.381	1.84e-07	3.15e-05		GPALN_015659	hypothetical protein ANCCEY_05827	506
GPALN_002354	6.38199	7.79881	80.9258	1.51e-05	0.0005462		GPALN_002354	Plasminogen -like protein	271	P:proteolysis; F:serine-type endopeptidase activity
GPALN_000428	6.33539	5.69492	108.918	1.07e-07	2.21e-05		GPALN_000428	---NA---	291
GPALN_005587	6.24371	5.64918	52.0867	3.01e-05	0.000863639		GPALN_005587	gamma-glutamyl transpeptidase precursor	669	P:proteolysis; P:glutathione catabolic process; F:glutathione hydrolase activity; C:integral component of membrane
GPALN_002884	6.23207	9.16226	782.698	8.94e-14	1.46e-09		GPALN_002884	---NA---	85
GPALN_005129	6.21755	6.79177	162.918	3.78e-08	1.12e-05		GPALN_005129	unnamed protein product	174
GPALN_006363	6.16494	6.73167	353.748	2.12e-11	7.4e-08		GPALN_006363	CRE-COL-46 protein	380	C:membrane
GPALN_004790	6.13421	4.05198	72.7516	6.03e-07	6.65e-05		GPALN_004790	UDP-glucuronosyltransferase 2C1	555	F:catalytic activity
GPALN_000064	6.10425	7.01985	138.192	2.29e-07	3.56e-05		GPALN_000064	---NA---	844
GPALN_009579	6.08571	11.767	143.776	2.23e-06	0.000152528		GPALN_009579	hypothetical esophageal gland cell secretory protein 4	254
GPALN_013295	6.05201	5.35671	59.4847	2.96e-06	0.000186413		GPALN_013295	lectin C-type domain protein	1626
GPALN_010169	5.98213	6.04307	107.056	3.99e-07	5.38e-05		GPALN_010169	Zinc metalloproteinase nas-37	549	P:molting cycle, collagen and cuticulin-based cuticle; F:metallopeptidase activity
GPALN_000165	5.92682	5.13482	80.03	5.14e-07	6.13e-05		GPALN_000165	---NA---	1046
GPALN_003743	5.91487	6.72287	191.807	3.72e-09	2.74e-06		GPALN_003743	Lipase, class 3 family-containing protein	388	P:lipid metabolic process
GPALN_013252	5.86526	6.41509	272.186	1.25e-10	3.08e-07		GPALN_013252	hypothetical protein Mgra_00000289	165	P:signal transduction; F:hormone activity; C:extracellular region
GPALN_008103	5.84982	3.57614	49.5636	5.58e-06	0.000278359		GPALN_008103	unnamed protein product, partial	467
GPALN_008501	5.8455	11.0013	283.45	6.03e-09	3.39e-06		GPALN_008501	hypothetical protein Hgg-17, partial	291
GPALN_004025	5.75241	6.82071	98.9273	2.24e-06	0.000152528		GPALN_004025	Calycin-like domain and Calycin domain-containing protein	596
GPALN_000051	5.74094	4.75077	78.0003	3.97e-07	5.38e-05		GPALN_000051	---NA---	248
GPALN_001899	5.72361	7.24743	149.498	1.05e-07	2.21e-05		GPALN_001899	---NA---	438
GPALN_008458	5.70914	4.41169	63.6866	1.33e-06	0.000112154		GPALN_008458	triacylglycerol lipase	347	P:lipid catabolic process; F:lipase activity; C:integral component of membrane
GPALN_015696	5.66921	4.41099	86.3139	2.14e-07	3.47e-05		GPALN_015696	hypothetical protein Mgra_00006385	416
GPALN_011560	5.66362	5.22711	55.7499	1.21e-05	0.000477736		GPALN_011560	unnamed protein product	579	C:membrane; C:integral component of membrane
GPALN_012006	5.60204	4.18159	60.4502	1.8e-06	0.000132174		GPALN_012006	rbp-1 protein	980
GPALN_016201	5.57515	6.43725	95.6509	1.18e-06	0.000102682		GPALN_016201	unnamed protein product	368	C:membrane; C:integral component of membrane
GPALN_015169	5.55748	8.33947	82.9646	1.42e-05	0.000523706		GPALN_015169	Protein F42A8.1	392
GPALN_003409	5.54734	5.10925	49.9552	1.26e-05	0.000486726		GPALN_003409	Transthyretin-like family protein	155	C:extracellular region; C:cell surface
GPALN_008914	5.53198	8.50864	138.386	5.03e-07	6.08e-05		GPALN_008914	DB module	141	P:protein phosphorylation; F:protein kinase activity; F:ATP binding
GPALN_014086	5.48608	4.14852	61.0935	1.69e-06	0.00012774		GPALN_014086	hypothetical protein Mgra_00004953	500
GPALN_005636	5.47124	7.14727	201.857	4.42e-09	2.88e-06		GPALN_005636	collagen triple helix repeat protein	333	P:post-embryonic body morphogenesis; P:cuticle development involved in collagen and cuticulin-based cuticle molting cycle; F:structural constituent of collagen and cuticulin-based cuticle; C:collagen trimer; C:integral component of membrane; C:annular furrow extracellular matrix
GPALN_003678	5.45279	7.27911	432.122	5.41e-12	4.41e-08		GPALN_003678	collagen alpha-2(IX) chain	506	P:anatomical structure development; C:collagen trimer; C:membrane; C:integral component of membrane
GPALN_000555	5.44986	6.17043	61.7553	2.19e-05	0.000699935		GPALN_000555	---NA---	748
GPALN_009621	5.43621	3.28074	57.3089	2.45e-06	0.000161712		GPALN_009621	---NA---	174
GPALN_012915	5.38098	5.10456	57.7539	3.48e-06	0.000207294		GPALN_012915	kunitz:Bovine pancreatic trypsin	432	C:membrane; C:integral component of membrane
GPALN_006523	5.36448	7.89403	294.141	1.32e-10	3.08e-07		GPALN_006523	Kunitz/Bovine pancreatic trypsin inhibitor domain protein	1870	P:negative regulation of endopeptidase activity; F:serine-type endopeptidase inhibitor activity; C:extracellular space
GPALN_002687	5.30952	4.93955	48.2346	1.09e-05	0.000447073		GPALN_002687	hypothetical protein Mgra_00003422	313
GPALN_008152	5.26101	3.54971	44.8467	9.7e-06	0.000410115		GPALN_008152	gland-specific protein g4g05	143
GPALN_012557	5.25923	6.6874	129.684	8.31e-08	1.91e-05		GPALN_012557	PDZ domain-containing protein	308	C:membrane; C:integral component of membrane
GPALN_001055	5.1705	4.48279	63.0754	1.4e-06	0.000116259		GPALN_001055	---NA---	984
GPALN_014376	5.16836	3.27544	39.9388	1.81e-05	0.000604191		GPALN_014376	---NA---	470
GPALN_008347	5.16509	5.50729	62.449	5.34e-06	0.000271656		GPALN_008347	MBOAT family protein	652	F:transferase activity; C:membrane
GPALN_006057	5.15317	3.74167	43.3461	1.17e-05	0.000462925		GPALN_006057	---NA---	412
GPALN_015309	5.14897	3.36461	40.3743	1.71e-05	0.000584536		GPALN_015309	RBP-1 protein	241
GPALN_004294	5.08073	2.87962	39.1852	2.01e-05	0.000655213		GPALN_004294	---NA---	155
GPALN_014904	5.07085	5.27117	94.8759	1.19e-07	2.4e-05		GPALN_014904	Ephrin RBD domain-containing protein	303	P:cellular process; P:response to stimulus; C:membrane
GPALN_005268	5.0632	5.07852	64.8624	2.26e-06	0.000152528		GPALN_005268	SSD domain-containing protein	959	P:endocytosis; P:molting cycle, collagen and cuticulin-based cuticle; P:nematode male tail mating organ morphogenesis; C:plasma membrane; C:integral component of membrane; C:cytoplasmic vesicle membrane
GPALN_002397	5.0226	3.61249	54.4785	3.27e-06	0.000199918		GPALN_002397	C-type lectin domain-containing protein	513	F:transferase activity; F:glycosyltransferase activity; C:membrane; C:integral component of membrane
GPALN_012811	4.99837	9.12425	389.313	1.1e-11	6.01e-08		GPALN_012811	Protein CBG23138	445	P:translational elongation; F:translation elongation factor activity; C:integral component of membrane
GPALN_014032	4.99254	4.01466	35.0935	3.57e-05	0.000982022		GPALN_014032	unknown	94
GPALN_003015	4.98904	5.85078	62.93	7.5e-06	0.000343915		GPALN_003015	DB module	593	C:membrane; C:integral component of membrane
GPALN_005385	4.92257	3.98569	62.4107	1.49e-06	0.000119074		GPALN_005385	Ankyrin repeat and Ankyrin repeat-containing domain-containing protein	887	C:membrane; C:integral component of membrane
GPALN_000898	4.89849	4.07307	57.4142	2.42e-06	0.00016132		GPALN_000898	---NA---	139
GPALN_013257	4.86898	3.75485	45.7388	8.71e-06	0.000380775		GPALN_013257	unnamed protein product	512	C:membrane; C:integral component of membrane
GPALN_002624	4.84711	5.27018	47.8568	1.95e-05	0.000640128		GPALN_002624	Peptidase M14, carboxypeptidase A domain and Proteinase inhibitor, carboxypeptidase propeptide domain and ShKT domain and Proteinase inhibitor, propeptide domain-containing protein	1213	F:carboxypeptidase activity; F:metallopeptidase activity; F:metal ion binding; C:extracellular region; C:cytoplasm; C:collagen and cuticulin-based cuticle extracellular matrix
GPALN_007034	4.80063	8.81817	249.092	9.99e-10	1.25e-06		GPALN_007034	Col_cuticle_N domain-containing protein	344	P:anatomical structure development; F:structural constituent of cuticle; C:collagen trimer; C:membrane; C:integral component of membrane
GPALN_002669	4.76957	6.27628	132.155	2.92e-08	9.17e-06		GPALN_002669	leucine Rich Repeat family protein	703	C:extracellular space
GPALN_007188	4.74831	3.70299	41.1501	1.55e-05	0.000547366		GPALN_007188	---NA---	367
GPALN_015367	4.72485	5.60558	50.5101	1.53e-05	0.000547366		GPALN_015367	PAN domain protein	757	C:membrane; C:integral component of membrane
GPALN_003835	4.72417	5.38526	99.7702	8.73e-08	1.94e-05		GPALN_003835	---NA---	136
GPALN_007682	4.71584	4.94882	74.3473	5.29e-07	6.17e-05		GPALN_007682	---NA---	256
GPALN_009317	4.70729	7.4603	212.427	1.46e-09	1.38e-06		GPALN_009317	CRAL-TRIO domain-containing protein	377	C:cellular anatomical entity
GPALN_007919	4.69707	5.61836	93.4898	1.51e-07	2.7e-05		GPALN_007919	---NA---	97
GPALN_000336	4.68282	8.37926	68.6371	2.34e-05	0.000734158		GPALN_000336	---NA---	755
GPALN_006492	4.67999	3.38333	43.3397	1.17e-05	0.000462925		GPALN_006492	START domain-containing protein	374	F:lipid binding
GPALN_003431	4.66532	8.19412	114.333	7.75e-07	7.96e-05		GPALN_003431	unnamed protein product	72
GPALN_000281	4.64692	4.83184	72.4268	6.19e-07	6.78e-05		GPALN_000281	---NA---	248
GPALN_005172	4.63263	4.93116	69.347	8.02e-07	8.03e-05		GPALN_005172	Leucine-rich repeat and Leucine-rich repeat, typical subtype-containing protein	979	P:anatomical structure development; C:membrane
GPALN_000312	4.58353	5.31634	68.9109	1.84e-06	0.000133703		GPALN_000312	---NA---	1615
GPALN_004463	4.547	3.97623	50.9796	4.76e-06	0.000253998		GPALN_004463	---NA---	465
GPALN_002173	4.54236	8.557	129.34	4.29e-07	5.51e-05		GPALN_002173	Nematode cuticle collagen, N-terminal domain and Collagen triple helix repeat-containing protein	286	P:anatomical structure development; F:structural constituent of cuticle; C:collagen trimer; C:membrane; C:integral component of membrane
GPALN_015876	4.51322	8.2081	116.18	7.88e-07	7.98e-05		GPALN_015876	Col_cuticle_N domain-containing protein	380	P:anatomical structure development; F:structural constituent of cuticle; C:integral component of membrane
GPALN_000198	4.49088	4.3119	45.8031	8.64e-06	0.000380775		GPALN_000198	---NA---	498
GPALN_013709	4.47417	4.22542	39.4301	1.94e-05	0.000640128		GPALN_013709	hypothetical protein Tcan_10118	178	C:membrane; C:integral component of membrane
GPALN_001210	4.44173	4.8656	68.1978	8.86e-07	8.36e-05		GPALN_001210	---NA---	375
GPALN_012950	4.4302	6.13069	239.898	2.93e-10	5.97e-07		GPALN_012950	Homeobox protein six1b	612	P:regulation of transcription by RNA polymerase II; F:DNA-binding transcription factor activity, RNA polymerase II-specific; F:DNA binding; C:nucleus
GPALN_012792	4.41796	3.696	51.3251	4.58e-06	0.00025025		GPALN_012792	7-dehydrocholesterol reductase	467	F:oxidoreductase activity, acting on the CH-CH group of donors
GPALN_007972	4.40356	4.89604	45.6557	1.26e-05	0.000486726		GPALN_007972	CENP-B DNA-binding domain protein	594	F:DNA binding
GPALN_004264	4.33714	4.68308	127.787	1.83e-08	6.97e-06		GPALN_004264	Asparagine synthetase [glutamine-hydrolyzing]	569	P:asparagine biosynthetic process; F:nucleotide binding; F:asparagine synthase (glutamine-hydrolyzing) activity; C:cytosol
GPALN_002919	4.3263	4.23755	35.763	3.24e-05	0.000915268		GPALN_002919	Bm9934, isoform c	608	C:extracellular region
GPALN_013839	4.25715	5.2673	86.5699	2.1e-07	3.47e-05		GPALN_013839	adenylate/guanylate cyclase catalytic domain protein	1678	P:negative regulation of protein kinase C signaling; P:regulation of establishment of cell polarity; F:lyase activity; C:membrane
GPALN_014865	4.2443	4.4566	62.6947	1.45e-06	0.000118414		GPALN_014865	esophageal gland-localized secretory protein 1	433	F:N-acetyltransferase activity
GPALN_001833	4.24077	5.02438	112.383	4.13e-08	1.2e-05		GPALN_001833	---NA---	493
GPALN_003641	4.22872	3.99701	42.6268	1.28e-05	0.000488687		GPALN_003641	Leucine-rich repeat and Leucine-rich repeat, typical subtype and Leucine rich repeat 4-containing protein	698	C:membrane
GPALN_005248	4.16357	4.26311	60.498	1.79e-06	0.000132164		GPALN_005248	putative gamma-glutamyltransferase	665	P:proteolysis; P:glutathione catabolic process; F:transferase activity; F:glutathione hydrolase activity; C:membrane; C:integral component of membrane
GPALN_006522	4.16102	6.5976	196.8	1.09e-09	1.27e-06		GPALN_006522	Kunitz/Bovine pancreatic trypsin inhibitor domain protein	1512	P:negative regulation of endopeptidase activity; F:serine-type endopeptidase inhibitor activity; C:extracellular space
GPALN_014549	4.15299	4.37129	65.903	1.08e-06	9.57e-05		GPALN_014549	hypothetical protein, partial	133
GPALN_012434	4.15127	3.34067	40.0897	1.78e-05	0.000597917		GPALN_012434	Synaptotagmin-12	478	P:regulation of neurotransmitter secretion; P:long-term synaptic potentiation; C:membrane; C:integral component of membrane
GPALN_008078	4.09745	4.48656	94.1206	1.25e-07	2.47e-05		GPALN_008078	---NA---	531
GPALN_010177	4.06532	3.22131	35.851	3.2e-05	0.000905242		GPALN_010177	phosphoglycerate mutase family protein	420
GPALN_002818	4.0598	4.87749	75.8353	4.7e-07	5.81e-05		GPALN_002818	Putative potassium channel regulatory protein unc-93	1284	P:regulation of muscle contraction; P:cellular process; P:regulation of potassium ion transport; F:potassium channel regulator activity; C:integral component of plasma membrane; C:striated muscle dense body
GPALN_015543	4.04999	6.617	130.432	4.34e-08	1.23e-05		GPALN_015543	Sterol-sensing domain and Patched family-containing protein	930	P:multicellular organismal process; C:integral component of membrane
GPALN_008873	4.04282	3.55367	43.4797	1.15e-05	0.000460163		GPALN_008873	esophageal gland-localized secretory protein 12	181	C:membrane; C:integral component of membrane
GPALN_008216	4.01525	3.46723	40.0086	1.8e-05	0.000601888		GPALN_008216	TWiK family of potassium channels	963	P:stabilization of membrane potential; P:potassium ion transmembrane transport; F:potassium ion leak channel activity; C:integral component of plasma membrane
GPALN_004346	4.00989	5.32865	147.336	7.29e-09	3.84e-06		GPALN_004346	---NA---	176
GPALN_013580	4.00209	6.7264	96.4913	6.24e-07	6.79e-05		GPALN_013580	Calycin-like domain and Calycin domain-containing protein	404	C:membrane
GPALN_004734	3.94323	3.71783	36.6641	2.85e-05	0.000831395		GPALN_004734	RBP-1 protein	258
GPALN_003117	3.91089	5.90563	56.5221	1.7e-05	0.000582507		GPALN_003117	hypothetical protein Mgra_00009121	1166
GPALN_013830	3.8661	3.96216	48.7458	6.12e-06	0.000297709		GPALN_013830	Protein F40A3.6	309
GPALN_001761	3.85697	3.91252	53.2536	3.72e-06	0.000216405		GPALN_001761	---NA---	294
GPALN_000114	3.84259	6.14015	111.95	5.37e-08	1.46e-05		GPALN_000114	---NA---	757
GPALN_011069	3.79734	7.39114	156.429	8.49e-09	4.08e-06		GPALN_011069	CBR-CBN-1 protein	1012	P:phosphorylation; P:cell projection organization; F:calcium ion binding; F:kinase activity; C:cilium; C:integral component of membrane
GPALN_014035	3.79722	4.3136	75.9458	4.66e-07	5.8e-05		GPALN_014035	hypothetical protein Mgra_00004251	1935	P:response to oxidative stress; P:cellular oxidant detoxification; F:peroxidase activity; F:glutathione peroxidase activity; F:oxidoreductase activity; C:membrane; C:integral component of membrane
GPALN_003462	3.79366	4.55114	71.5671	6.65e-07	7.05e-05		GPALN_003462	Bm9817, isoform b	374	P:cellular metabolic process; C:mitochondrion; C:membrane
GPALN_006566	3.7882	3.54319	36.5336	2.9e-05	0.000838124		GPALN_006566	Amidinotransferase domain containing protein	275	F:transferase activity
GPALN_005599	3.77163	4.13175	37.8116	2.42e-05	0.000750397		GPALN_005599	unnamed protein product	206	C:membrane; C:integral component of membrane
GPALN_012580	3.7489	3.37078	37.4585	2.55e-05	0.00077205		GPALN_012580	---NA---	217
GPALN_011638	3.74782	5.3651	82.7939	3.1e-07	4.47e-05		GPALN_011638	---NA---	128
GPALN_005067	3.73414	4.22858	35.6514	3.45e-05	0.000966539		GPALN_005067	---NA---	199
GPALN_000452	3.70589	6.2524	91.3927	3.66e-07	5.06e-05		GPALN_000452	---NA---	229
GPALN_016034	3.70254	5.88202	67.3507	2.77e-06	0.000179151		GPALN_016034	GDP-Man:Man(1)GlcNAc(2)-PP-Dol alpha-1,3-mannosyltransferase	570	P:oligosaccharide-lipid intermediate biosynthetic process; P:protein glycosylation in endoplasmic reticulum; P:mannosylation; F:alpha-1,3-mannosyltransferase activity; F:GDP-Man:Man1GlcNAc2-PP-Dol alpha-1,3-mannosyltransferase activity; F:GDP-Man:Man2GlcNAc2-PP-dolichol alpha-1,6-mannosyltransferase activity; C:integral component of membrane
GPALN_008887	3.68539	6.08978	69.1735	3.21e-06	0.000198413		GPALN_008887	Protein CBG04265	2047	C:cellular anatomical entity
GPALN_007544	3.67446	4.41694	96.8938	1.05e-07	2.21e-05		GPALN_007544	mannosyl oligosaccharide glucosidase	731	P:metabolic process; F:hydrolase activity
GPALN_016269	3.6481	5.58731	66.331	2.62e-06	0.00017134		GPALN_016269	hypothetical protein T12_10164	144
GPALN_009004	3.6086	6.63291	84.7236	9.47e-07	8.77e-05		GPALN_009004	Collagen triple helix repeat-containing protein	368	P:anatomical structure development; F:structural constituent of cuticle; C:collagen trimer; C:membrane; C:integral component of membrane
GPALN_000594	3.59962	5.86575	134.44	1.32e-08	5.55e-06		GPALN_000594	---NA---	168
GPALN_003380	3.59544	4.75646	38.5469	2.19e-05	0.000699935		GPALN_003380	UDPGT domain-containing protein	902	P:cytoskeleton organization; P:microtubule-based process; F:GTPase activity; F:structural constituent of cytoskeleton; F:GTP binding; C:microtubule
GPALN_006417	3.59223	6.03517	75.6845	1.35e-06	0.000113169		GPALN_006417	unnamed protein product	390	C:Golgi membrane; C:membrane; C:integral component of membrane
GPALN_013635	3.59034	5.59832	124.793	2.12e-08	7.38e-06		GPALN_013635	hypothetical protein CRE_31104	932	P:protein phosphorylation; P:negative regulation of protein sumoylation; F:nucleotide binding; F:protein kinase activity; F:calcium ion binding; F:ATP binding; F:metal ion binding; C:membrane; C:integral component of membrane
GPALN_002214	3.58281	5.97222	117.147	3.18e-08	9.78e-06		GPALN_002214	Daple-like protein	1732	P:cytoskeleton-dependent intracellular transport; C:cytoplasm; C:cytoskeleton
GPALN_003577	3.56413	8.2548	203.141	8.86e-10	1.21e-06		GPALN_003577	No mechanoreceptor potential A	1236	P:molting cycle, collagen and cuticulin-based cuticle; C:membrane
GPALN_005592	3.55259	5.13731	68.7737	8.43e-07	8.18e-05		GPALN_005592	Col_cuticle_N domain-containing protein	268	P:anatomical structure development; F:structural constituent of cuticle; C:integral component of membrane
GPALN_007709	3.54726	4.42467	102.893	7.2e-08	1.73e-05		GPALN_007709	unnamed protein product	2593	C:membrane; C:integral component of membrane
GPALN_011097	3.54516	4.86459	35.8763	3.19e-05	0.000903507		GPALN_011097	unnamed protein product	250	C:membrane
GPALN_005476	3.54285	3.69311	40.1261	1.77e-05	0.000597843		GPALN_005476	Cyclin-dependent kinase 5 activator protein	594	P:regulation of localization; P:regulation of cellular process
GPALN_002125	3.52513	4.59694	50.7321	4.89e-06	0.000258508		GPALN_002125	UPF0057 membrane protein F47B7.1	153	C:integral component of membrane
GPALN_003986	3.5227	4.89661	145.944	7.76e-09	3.87e-06		GPALN_003986	AIG2-like family protein	217	F:catalytic activity
GPALN_005444	3.52231	5.81654	63.4814	2.5e-06	0.000163714		GPALN_005444	PlsC domain-containing protein	385	P:morphogenesis of an epithelium; P:phosphatidylinositol metabolic process; F:acyltransferase activity; C:endoplasmic reticulum; C:membrane
GPALN_006162	3.51057	6.31317	52.764	1.92e-05	0.000634555		GPALN_006162	PAN domain protein	644
GPALN_005419	3.49149	8.92504	139.296	5.46e-08	1.46e-05		GPALN_005419	Ground-like domain-containing protein	760	P:cellular protein modification process; P:phosphate-containing compound metabolic process; P:cellular biosynthetic process; P:carbohydrate derivative biosynthetic process; P:organonitrogen compound biosynthetic process; F:transferase activity; C:membrane
GPALN_002492	3.47819	5.98214	161.417	4.03e-09	2.74e-06		GPALN_002492	nicotinic acetylcholine receptor alpha subunit 8	1097	P:ion transmembrane transport; P:excitatory postsynaptic potential; F:transmembrane signaling receptor activity; F:acetylcholine-gated cation-selective channel activity; C:integral component of membrane; C:postsynaptic membrane
GPALN_007361	3.43945	4.47982	35.4834	3.38e-05	0.000947036		GPALN_007361	unnamed protein product	364	P:mRNA processing; F:nucleic acid binding; F:RNA binding; C:membrane; C:integral component of membrane
GPALN_009848	3.43747	3.68067	40.1775	1.76e-05	0.000596244		GPALN_009848	---NA---	440
GPALN_001961	3.42888	5.56827	77.2948	4.19e-07	5.5e-05		GPALN_001961	---NA---	484
GPALN_005189	3.42667	4.28714	91.5021	1.49e-07	2.7e-05		GPALN_005189	Protein UBASH3A -like protein	506
GPALN_009294	3.42068	4.67554	35.9335	3.38e-05	0.000947036		GPALN_009294	unnamed protein product	829	F:metal ion binding; C:membrane; C:integral component of membrane
GPALN_000050	3.40649	5.68266	63.268	1.79e-06	0.000132164		GPALN_000050	---NA---	83
GPALN_001504	3.39746	4.58222	81.6366	3.01e-07	4.42e-05		GPALN_001504	---NA---	510
GPALN_005422	3.39359	5.90223	101.669	7.76e-08	1.81e-05		GPALN_005422	unnamed protein product	467	P:transmembrane transport; C:membrane; C:integral component of membrane
GPALN_003872	3.39085	6.03996	173.913	2.47e-09	2.02e-06		GPALN_003872	ZnMc domain-containing protein	539	P:proteolysis; F:metalloendopeptidase activity; F:zinc ion binding; C:membrane; C:extracellular matrix
GPALN_001174	3.37853	4.96929	91.5645	1.49e-07	2.7e-05		GPALN_001174	---NA---	692
GPALN_004598	3.36122	3.60998	37.5916	2.5e-05	0.000763772		GPALN_004598	ring finger-H2 protein	195	P:protein ubiquitination; F:metal ion binding; C:membrane
GPALN_005234	3.35312	4.31394	47.1775	7.34e-06	0.000339298		GPALN_005234	CRE-CUTL-21 protein	1831	C:integral component of membrane
GPALN_003603	3.34747	4.21707	50.3261	5.12e-06	0.000266129		GPALN_003603	Pou domain - to homeobox domain protein	836	P:regulation of transcription, DNA-templated; P:cell differentiation; F:DNA-binding transcription factor activity; C:intracellular anatomical structure
GPALN_007385	3.33848	6.66769	63.7097	7.08e-06	0.000329162		GPALN_007385	unnamed protein product	376	P:signal transduction; F:hormone activity; C:extracellular region
GPALN_002600	3.32608	5.84424	46.6812	2.27e-05	0.00072176		GPALN_002600	zinc carboxypeptidase	464	F:peptidase activity
GPALN_003977	3.32289	4.95544	62.6414	1.46e-06	0.000118414		GPALN_003977	AIG2-like family protein	217	F:catalytic activity
GPALN_000341	3.32124	6.5607	67.384	4.98e-06	0.000260725		GPALN_000341	---NA---	327
GPALN_007748	3.31415	3.84916	46.0102	8.43e-06	0.000375777		GPALN_007748	Glutathione synthetase	509	P:glutathione biosynthetic process; F:glutathione synthase activity; F:ATP binding
GPALN_004591	3.30915	3.73766	35.2106	3.51e-05	0.000971834		GPALN_004591	MAM domain-containing protein	832	F:carbohydrate binding; C:membrane; C:integral component of membrane
GPALN_003972	3.2976	5.68985	155.113	5.22e-09	3.16e-06		GPALN_003972	shTK domain protein	815	P:response to oxidative stress; P:cellular oxidant detoxification; F:peroxidase activity; F:heme binding; C:integral component of membrane
GPALN_005323	3.29351	5.44126	43.0173	1.63e-05	0.000569372		GPALN_005323	Prion-like-, putative	1102	C:integral component of membrane
GPALN_004071	3.27471	6.783	148.602	7.83e-09	3.87e-06		GPALN_004071	---NA---	482
GPALN_001966	3.26593	7.66476	76.2175	3.75e-06	0.000216405		GPALN_001966	DOMON domain-containing protein	714	C:membrane; C:integral component of membrane
GPALN_012824	3.26552	5.38156	135.578	1.25e-08	5.51e-06		GPALN_012824	Phosphate-regulating neutral endopeptidase	938	P:proteolysis; F:metalloendopeptidase activity; F:metal ion binding
GPALN_006173	3.2498	6.32185	121.226	2.56e-08	8.51e-06		GPALN_006173	CRE-DHS-5 protein	390	C:membrane
GPALN_008886	3.23565	6.03836	125.228	2.08e-08	7.38e-06		GPALN_008886	FMRFamide-related peptide domain containing protein	161	P:neuropeptide signaling pathway; P:negative regulation of striated muscle contraction; P:cellular response to carbon dioxide; P:negative regulation of pharyngeal pumping; C:extracellular region; C:integral component of membrane
GPALN_015281	3.22955	3.83511	41.2477	1.53e-05	0.000547366		GPALN_015281	---NA---	128
GPALN_002425	3.22576	5.36984	50.1924	5.2e-06	0.000268362		GPALN_002425	LiPocalin-Related protein	278	P:response to reactive oxygen species; P:lipid metabolic process; P:lipid transport; C:extracellular region; C:cytoplasm; C:membrane
GPALN_013013	3.20216	5.86807	52.6951	8.53e-06	0.000378373		GPALN_013013	unnamed protein product	263	F:protein dimerization activity; C:membrane; C:integral component of membrane
GPALN_005058	3.19988	4.48002	40.4947	1.68e-05	0.00057772		GPALN_005058	---NA---	162
GPALN_009223	3.18557	6.01553	86.3869	2.13e-07	3.47e-05		GPALN_009223	Hypothetical RING finger protein F54G8.4 in chromosome III, putative	1396	F:metal ion binding
GPALN_011054	3.17989	6.95554	74.2195	3.45e-06	0.000206543		GPALN_011054	Low-density lipoprotein (LDL) receptor class A repeat-containing protein	1543	C:membrane; C:integral component of membrane
GPALN_009972	3.16525	5.20586	43.3277	1.65e-05	0.000571086		GPALN_009972	zinc finger, C2H2 type	1129
GPALN_005656	3.15546	5.66082	59.4174	2.9e-06	0.000184117		GPALN_005656	Cathepsin B	437	F:peptidase activity; C:membrane
GPALN_011533	3.13605	3.8488	35.9458	3.16e-05	0.000897594		GPALN_011533	unnamed protein product	841
GPALN_002370	3.1036	4.25649	40.5845	1.67e-05	0.000574505		GPALN_002370	---NA---	421
GPALN_005508	3.09104	6.05558	52.8538	1.23e-05	0.000480338		GPALN_005508	Protein TANC2	1731	F:hydrolase activity
GPALN_008166	3.08991	6.08032	83.0433	3.6e-07	5.02e-05		GPALN_008166	transcription factor AP-2	488	P:regulation of transcription, DNA-templated; F:DNA binding; F:DNA-binding transcription factor activity; C:nucleus; C:integral component of membrane
GPALN_004370	3.08079	4.30257	42.6428	1.28e-05	0.000488687		GPALN_004370	---NA---	151
GPALN_011033	3.05567	6.00014	50.4227	1.33e-05	0.000499412		GPALN_011033	polypeptide N-acetylgalactosaminyltransferase	665	F:transferase activity; C:Golgi apparatus; C:membrane
GPALN_007299	3.05455	5.3185	45.0384	1.62e-05	0.000567188		GPALN_007299	SSD domain-containing protein	861	P:molting cycle, collagen and cuticulin-based cuticle; C:membrane
GPALN_001128	3.04703	4.82633	47.0369	7.46e-06	0.000343915		GPALN_001128	---NA---	247
GPALN_000209	3.03332	4.28099	55.9222	2.82e-06	0.000180636		GPALN_000209	---NA---	7111
GPALN_014713	2.99173	5.37192	39.7784	2.19e-05	0.000699935		GPALN_014713	VAP1 protein	222	C:extracellular region
GPALN_002048	2.97948	4.84677	73.5748	5.64e-07	6.39e-05		GPALN_002048	zinc finger, C2H2 type	980	P:negative regulation of transcription by RNA polymerase II; P:neuroblast differentiation; P:muscle cell differentiation; P:mesodermal cell differentiation; P:transdifferentiation; F:RNA polymerase II transcription regulatory region sequence-specific DNA binding; C:nucleus
GPALN_004968	2.96609	5.92384	59.272	3.94e-06	0.000223157		GPALN_004968	Protein CBG02940	1546	P:response to oxidative stress; P:cellular oxidant detoxification; F:peroxidase activity; F:heme binding; C:integral component of membrane
GPALN_003991	2.95821	3.68953	40.797	1.62e-05	0.000567188		GPALN_003991	Ammonium_transp domain-containing protein	946	P:ammonium transmembrane transport; F:ammonium transmembrane transporter activity; C:integral component of plasma membrane
GPALN_003726	2.95343	4.84518	46.5443	7.91e-06	0.000359492		GPALN_003726	---NA---	440
GPALN_008777	2.9514	4.87871	48.9399	5.99e-06	0.000292496		GPALN_008777	MFS domain-containing protein	614	P:anion transport; P:transmembrane transport; F:transmembrane transporter activity; C:integral component of membrane
GPALN_002383	2.94071	5.09961	83.8681	2.55e-07	3.86e-05		GPALN_002383	---NA---	389
GPALN_013844	2.92382	5.78063	64.5947	1.22e-06	0.000104297		GPALN_013844	CBN-PQN-46 protein	365	C:membrane; C:integral component of membrane
GPALN_003606	2.92184	4.42929	36.2678	3.01e-05	0.000864488		GPALN_003606	---NA---	204
GPALN_009315	2.91518	4.9791	59.6701	1.94e-06	0.000138987		GPALN_009315	M protein repeat protein	987
GPALN_012474	2.91229	6.25225	88.3605	2.25e-07	3.53e-05		GPALN_012474	CLaudin-like in Caenorhabditis	289	C:plasma membrane; C:integral component of membrane
GPALN_015521	2.88448	4.03178	41.3213	1.51e-05	0.0005462		GPALN_015521	FMRFamide-like peptide 13	170	P:neuropeptide signaling pathway; P:regulation of circadian sleep/wake cycle, sleep; P:regulation of cellular response to heat; F:neuropeptide receptor binding
GPALN_008502	2.86931	4.5006	60.133	1.85e-06	0.000134455		GPALN_008502	---NA---	88
GPALN_015460	2.86437	6.38175	104.623	6.49e-08	1.63e-05		GPALN_015460	CRAL-TRIO domain and GOLD domain-containing protein	625
GPALN_005214	2.8544	6.91333	188.762	1.44e-09	1.38e-06		GPALN_005214	Sodium/potassium-transporting ATPase subunit alpha	1278	P:potassium ion transmembrane transport; F:ATP binding; F:P-type potassium transmembrane transporter activity; F:metal ion binding; C:plasma membrane; C:integral component of membrane
GPALN_001168	2.81566	4.08119	56.0605	2.78e-06	0.000179151		GPALN_001168	---NA---	807
GPALN_015487	2.81516	5.44862	44.9694	9.55e-06	0.000406105		GPALN_015487	DB module	246	C:integral component of membrane
GPALN_008738	2.81237	6.46235	91.9642	1.86e-07	3.16e-05		GPALN_008738	unnamed protein product	222
GPALN_015425	2.78963	6.52935	225.865	4.38e-10	7.45e-07		GPALN_015425	effector protein GLAND3	570
GPALN_000628	2.785	5.06229	47.7737	6.85e-06	0.000322892		GPALN_000628	---NA---	194
GPALN_008879	2.77075	5.39586	41.9576	1.59e-05	0.00056094		GPALN_008879	Protein-cysteine N-palmitoyltransferase Rasp	460	F:transferase activity; C:cellular anatomical entity
GPALN_010816	2.7612	4.07752	43.7845	1.11e-05	0.000448956		GPALN_010816	hypothetical protein Mgra_00002819	117
GPALN_005072	2.7538	5.41461	88.5458	1.83e-07	3.15e-05		GPALN_005072	CRE-NLP-15 protein	167	P:signal transduction; F:binding
GPALN_012469	2.74747	6.66782	65.0149	3.58e-06	0.000211733		GPALN_012469	rhodanese-like protein	597	F:transferase activity; F:sulfurtransferase activity; C:membrane; C:integral component of membrane
GPALN_006782	2.739	5.55468	65.2626	1.15e-06	0.000100816		GPALN_006782	Glutathione synthetase	1127	F:ion binding
GPALN_007936	2.73006	4.53541	48.9651	5.97e-06	0.000292496		GPALN_007936	Glycosyltransferase family 92 protein	573	F:glycosyltransferase activity; C:integral component of membrane
GPALN_002802	2.71188	6.15268	77.7645	4.22e-07	5.5e-05		GPALN_002802	calcium binding EGF domain-containing protein	4619	F:calcium ion binding
GPALN_003952	2.69294	4.15771	52.1133	4.21e-06	0.000236764		GPALN_003952	Glycos_transf_1 domain-containing protein	696	F:glycosyltransferase activity; C:membrane; C:integral component of membrane
GPALN_009825	2.68212	5.76397	115.487	3.48e-08	1.05e-05		GPALN_009825	---NA---	209
GPALN_002879	2.68194	7.0708	216.017	5.89e-10	8.74e-07		GPALN_002879	Glycoside hydrolase and Peptidoglycan binding and Peptidase M10A M12B and Hemopexin matrixin domain containing protein	384	P:nitrogen compound metabolic process; P:macromolecule metabolic process; P:primary metabolic process; F:hydrolase activity, hydrolyzing O-glycosyl compounds; F:metallopeptidase activity; F:metal ion binding; F:organic cyclic compound binding; F:heterocyclic compound binding; C:cellular anatomical entity
GPALN_013442	2.678	8.2699	123.876	2.28e-08	7.75e-06		GPALN_013442	Peptidyl-prolyl cis-trans isomerase, FKBP-type, domain-containing protein	283	P:protein peptidyl-prolyl isomerization; F:peptidyl-prolyl cis-trans isomerase activity; C:integral component of membrane
GPALN_000021	2.67698	4.48104	51.1601	4.67e-06	0.000252295		GPALN_000021	---NA---	1862
GPALN_003643	2.67147	6.5509	46.6667	3.17e-05	0.00089938		GPALN_003643	peptidylglycine alpha-hydroxylating monooxygenase	381	P:peptide metabolic process; F:peptidylglycine monooxygenase activity; F:copper ion binding; C:membrane
GPALN_001893	2.66255	5.87742	139.996	1.01e-08	4.73e-06		GPALN_001893	---NA---	107
GPALN_011188	2.66154	5.47165	62.3914	1.5e-06	0.000119074		GPALN_011188	Protein Skeletor, isoforms D/E	322	P:nematode larval development; P:G protein-coupled receptor signaling pathway; F:G protein-coupled receptor activity; C:membrane; C:integral component of membrane
GPALN_001087	2.6574	4.2932	48.1968	6.52e-06	0.000312884		GPALN_001087	---NA---	659
GPALN_013937	2.65304	4.60914	50.7425	4.89e-06	0.000258508		GPALN_013937	Protein CBG02445	478	P:endoplasmic reticulum unfolded protein response; C:membrane; C:integral component of membrane
GPALN_012623	2.64623	5.84202	69.565	7.88e-07	7.98e-05		GPALN_012623	RUN domain-containing protein 1	1109
GPALN_001701	2.6319	6.14749	125.126	2.09e-08	7.38e-06		GPALN_001701	---NA---	555
GPALN_000756	2.60876	6.79576	80.859	4.9e-07	6.01e-05		GPALN_000756	---NA---	407
GPALN_006196	2.59411	6.18187	73.6271	6.03e-07	6.65e-05		GPALN_006196	CRE-CPNA-1 protein	1264	C:membrane
GPALN_013662	2.58234	6.65714	93.2188	1.33e-07	2.56e-05		GPALN_013662	Transthyretin-like family protein	150	C:extracellular region; C:cell surface
GPALN_010986	2.58214	6.05283	118.873	2.9e-08	9.17e-06		GPALN_010986	Protein-tyrosine phosphatase domain containing protein	916	P:positive regulation of neurotransmitter secretion; P:protein dephosphorylation; P:ventral cord development; P:positive regulation of anterior/posterior axon guidance; F:protein tyrosine phosphatase activity; C:membrane; C:dense core granule; C:synapse
GPALN_001828	2.57845	8.46193	187.13	1.53e-09	1.38e-06		GPALN_001828	---NA---	256
GPALN_007363	2.5761	3.7982	45.0614	9.45e-06	0.000403686		GPALN_007363	unnamed protein product	1321	F:oxidoreductase activity; C:integral component of plasma membrane; C:membrane; C:integral component of membrane
GPALN_005531	2.57213	5.87932	72.2529	6.28e-07	6.79e-05		GPALN_005531	C. briggsae CBR-TAG-297 protein	630	P:phosphorylation; P:phosphatidylinositol phosphate biosynthetic process; P:phosphatidylinositol-mediated signaling; F:kinase activity
GPALN_011437	2.5585	5.50258	73.8172	5.53e-07	6.33e-05		GPALN_011437	---NA---	610
GPALN_013877	2.54359	8.02519	58.5501	1e-05	0.000415345		GPALN_013877	Calcium binding EGF domain containing protein	3802	C:membrane
GPALN_012894	2.52359	6.09765	91.7549	1.47e-07	2.7e-05		GPALN_012894	unnamed protein product	120	P:signal transduction; F:hormone activity
GPALN_009022	2.52049	6.44987	51.0799	1.01e-05	0.000418558		GPALN_009022	dTDP-4-dehydrorhamnose 3,5-epimerase-related family and RmlC-like cupin domain and RmlC-like jelly roll fold domain-containing protein	198	P:cellular polysaccharide biosynthetic process; F:dTDP-4-dehydrorhamnose 3,5-epimerase activity; C:cytosol
GPALN_000686	2.51369	5.92172	39.7669	3.48e-05	0.000966539		GPALN_000686	---NA---	1316
GPALN_015819	2.4976	5.9902	90.1181	1.64e-07	2.88e-05		GPALN_015819	Clc domain containing protein	299	C:integral component of membrane
GPALN_003966	2.47723	5.43366	52.788	3.91e-06	0.000222452		GPALN_003966	phosphomannose isomerase type I	466	P:nitrogen compound metabolic process; P:primary metabolic process; P:cellular biosynthetic process; P:small molecule metabolic process; P:organic substance biosynthetic process; F:isomerase activity; F:metal ion binding
GPALN_015301	2.47647	4.05966	38.498	2.2e-05	0.000702673		GPALN_015301	RBP-1 protein	246
GPALN_000576	2.47077	6.96575	97.6281	1e-07	2.18e-05		GPALN_000576	---NA---	289
GPALN_012703	2.46711	8.07234	224.468	4.56e-10	7.45e-07		GPALN_012703	proprotein convertase 2	665	P:regulation of muscle contraction; P:determination of adult lifespan; P:response to mechanical stimulus; P:positive regulation of acetylcholine secretion, neurotransmission; P:insulin processing; P:larval feeding behavior; P:positive regulation of synaptic assembly at neuromuscular junction; P:positive regulation of digestive system process; P:negative regulation of turning behavior involved in …
GPALN_012664	2.45882	4.95531	77.1543	4.24e-07	5.5e-05		GPALN_012664	MeNoRin (dendritic branching protein)	594	P:regulation of anatomical structure morphogenesis; P:generation of neurons; P:regulation of cellular component organization; C:membrane
GPALN_003348	2.43085	7.45531	79.9486	6.56e-07	7.05e-05		GPALN_003348	HAD hydrolase, family IA, variant 3	524	P:mannitol metabolic process; F:catalytic activity; F:oxidoreductase activity; F:hydrolase activity
GPALN_011412	2.42367	4.35889	47.64	6.95e-06	0.000327005		GPALN_011412	G-protein coupled receptor	1605	P:G protein-coupled receptor signaling pathway; F:G protein-coupled receptor activity; C:integral component of membrane
GPALN_006126	2.41283	4.66155	36.9998	2.72e-05	0.000811743		GPALN_006126	CRE-NLP-10 protein	152	P:neuropeptide signaling pathway
GPALN_008079	2.39885	4.305	43.6848	1.12e-05	0.000452167		GPALN_008079	---NA---	527
GPALN_011109	2.39818	5.78228	50.7247	4.96e-06	0.000260725		GPALN_011109	Homeobox domain containing protein	378	P:regulation of transcription by RNA polymerase II; F:DNA-binding transcription factor activity, RNA polymerase II-specific; F:DNA binding; C:nucleus
GPALN_012603	2.37904	4.71213	48.7328	6.13e-06	0.000297709		GPALN_012603	Na_Ca_ex domain-containing protein	747	P:cell communication; P:sodium ion transmembrane transport; P:nucleic acid phosphodiester bond hydrolysis; P:calcium ion import across plasma membrane; F:nuclease activity; F:calcium:sodium antiporter activity; F:calmodulin binding; F:metal ion binding; C:integral component of plasma membrane; C:axon; C:sarcolemma; C:postsynapse
GPALN_010745	2.36305	8.39139	63.2826	4.43e-06	0.000245052		GPALN_010745	Sugar transporter SWEET1	547	P:carbohydrate transport; F:sugar transmembrane transporter activity; C:integral component of membrane
GPALN_013563	2.35579	5.52197	66.4385	1.03e-06	9.17e-05		GPALN_013563	CRE-LON-8 protein	164	P:negative regulation of multicellular organism growth; P:nematode male tail tip morphogenesis; C:extracellular space; C:integral component of membrane
GPALN_012744	2.35543	6.15038	86.2525	2.15e-07	3.47e-05		GPALN_012744	MARVEL domain-containing protein	243	C:integral component of membrane
GPALN_006150	2.32139	4.05122	40.7193	1.64e-05	0.000569372		GPALN_006150	CMGC/CDK/PCTAIRE protein kinase	860	P:phosphorylation; F:nucleotide binding; F:protein kinase activity
GPALN_010330	2.30898	4.948	37.8863	2.4e-05	0.000745633		GPALN_010330	FMRFamide-related peptide-like family-containing protein	246	P:neuropeptide signaling pathway; C:extracellular region
GPALN_012836	2.30777	5.79076	44.5518	1.15e-05	0.000460163		GPALN_012836	Innexin family-containing protein	414	P:ion transport; P:positive regulation of nematode male tail tip morphogenesis; C:plasma membrane; C:gap junction; C:integral component of membrane
GPALN_005433	2.30674	6.15422	48.4945	9.78e-06	0.000410588		GPALN_005433	Neuropeptide-Like Protein	172	P:neuropeptide signaling pathway
GPALN_003517	2.29344	6.07189	46.1799	1.2e-05	0.000473742		GPALN_003517	Peptidase M14, carboxypeptidase A domain and Proteinase inhibitor, carboxypeptidase propeptide domain and Proteinase inhibitor, propeptide domain-containing protein	615	P:proteolysis; F:metallocarboxypeptidase activity; F:zinc ion binding; C:intracellular organelle
GPALN_008685	2.27481	5.64901	68.7034	8.48e-07	8.18e-05		GPALN_008685	CRE-EXC-7 protein	539	P:regulation of alternative mRNA splicing, via spliceosome; P:epithelial cell development; P:regulation of tube size; P:regulation of neuron differentiation; F:single-stranded RNA binding; F:protein binding; C:nuclear speck
GPALN_009358	2.27149	6.99056	66.0621	1.61e-06	0.000123936		GPALN_009358	glutathione peroxidase	250	P:response to oxidative stress; P:cellular oxidant detoxification; F:glutathione peroxidase activity
GPALN_014939	2.24305	5.76175	51.5598	4.47e-06	0.000245541		GPALN_014939	---NA---	143
GPALN_008695	2.24011	5.21666	43.3554	1.17e-05	0.000462925		GPALN_008695	Protein C50F4.8	307	P:ion transmembrane transport; P:defense response to Gram-positive bacterium; F:transmembrane signaling receptor activity; F:extracellular ligand-gated ion channel activity; C:plasma membrane; C:integral component of membrane
GPALN_007749	2.22673	6.94121	48.4731	1.67e-05	0.000575188		GPALN_007749	unnamed protein product	305
GPALN_003882	2.20794	5.39619	48.1646	6.54e-06	0.00031313		GPALN_003882	glutathione synthase	528	F:ion binding
GPALN_004159	2.19001	8.10663	133.782	1.36e-08	5.55e-06		GPALN_004159	---NA---	158
GPALN_005355	2.16217	5.17575	66.7205	1.01e-06	9.08e-05		GPALN_005355	leucine Rich Repeat family protein	385	C:integral component of membrane
GPALN_011445	2.15422	5.41388	36.0181	3.12e-05	0.000889836		GPALN_011445	Nuclear hormone receptor, ligand-binding, core domain and Zinc finger, nuclear hormone receptor-type domain and Steroid hormone receptor family and Nuclear hormone receptor, ligand-binding domain and Zinc finger, NHR/GATA-type domain-containing protein	858	F:DNA binding; F:metal ion binding; C:cellular anatomical entity
GPALN_001730	2.13909	4.62547	38.1392	2.32e-05	0.000731106		GPALN_001730	---NA---	359
GPALN_013609	2.13091	5.06659	38.1009	2.33e-05	0.00073215		GPALN_013609	Zinc metalloproteinase nas-36	954	P:molting cycle, collagen and cuticulin-based cuticle; F:peptidase activity
GPALN_008359	2.1292	4.28237	39.9827	1.8e-05	0.000601888		GPALN_008359	unnamed protein product	220	C:membrane; C:integral component of membrane
GPALN_015980	2.12438	4.49207	45.0315	9.48e-06	0.0004041		GPALN_015980	Proteinase inhibitor I2 domain containing protein	1139	P:negative regulation of endopeptidase activity; F:serine-type endopeptidase inhibitor activity
GPALN_014835	2.12049	7.18469	50.6247	1.14e-05	0.000460163		GPALN_014835	DOMON domain-containing protein	586	C:membrane
GPALN_004592	2.11419	7.04257	92.4653	1.4e-07	2.65e-05		GPALN_004592	---NA---	260
GPALN_014589	2.09963	5.42112	42.1544	1.36e-05	0.00050733		GPALN_014589	Protein kinase domain-containing protein	410	P:phosphorylation; P:regulation of cellular process; F:protein tyrosine kinase activity; C:integral component of membrane
GPALN_014050	2.08821	6.11091	44.0395	1.22e-05	0.000478765		GPALN_014050	---NA---	152
GPALN_012336	2.07288	9.90912	62.6448	4.65e-06	0.000252117		GPALN_012336	Glutathione synthetase	592	F:nucleotide binding; F:ligase activity; F:anion binding; F:metal ion binding
GPALN_007697	2.04956	5.14491	42.0566	1.38e-05	0.000510045		GPALN_007697	---NA---	175
GPALN_011220	2.03317	5.53706	51.8844	4.31e-06	0.000240237		GPALN_011220	KH domain protein	670	F:RNA binding
GPALN_001912	2.02728	6.29645	58.176	2.24e-06	0.000152528		GPALN_001912	---NA---	238
GPALN_011443	2.01753	5.36458	58.9556	2.08e-06	0.000144971		GPALN_011443	unnamed protein product	1132
GPALN_015171	2.01589	5.99467	95.7147	1.13e-07	2.31e-05		GPALN_015171	glutathione synthase	817	F:ion binding
GPALN_005598	2.00442	4.60001	41.6959	1.44e-05	0.000527885		GPALN_005598	---NA---	160
GPALN_000704	1.99506	4.97197	44.8437	9.7e-06	0.000410115		GPALN_000704	---NA---	909
GPALN_007345	1.99121	5.76273	73.4662	5.69e-07	6.4e-05		GPALN_007345	CRE-FLP-32 protein	107	C:membrane; C:integral component of membrane
GPALN_011198	1.98397	5.27346	53.1769	3.75e-06	0.000216405		GPALN_011198	Troponin I 4	198	P:muscle contraction; P:embryo development ending in birth or egg hatching; P:pharyngeal pumping; F:actin binding; F:troponin C binding; C:troponin complex
GPALN_007606	1.97904	4.99178	50.3506	5.11e-06	0.000266129		GPALN_007606	---NA---	290
GPALN_006122	1.97272	6.3359	62.9854	1.42e-06	0.000116394		GPALN_006122	Protein yippee-like 2	145	F:metal ion binding; C:integral component of membrane
GPALN_006778	1.96058	5.1434	46.0208	8.42e-06	0.000375777		GPALN_006778	glutathione synthase	514	F:ion binding
GPALN_003911	1.95529	6.4031	77.1243	4.25e-07	5.5e-05		GPALN_003911	Glutathione synthetase	523	F:ion binding
GPALN_012631	1.95455	5.86411	45.3334	9.14e-06	0.000395657		GPALN_012631	Protein cueball	451	C:membrane; C:integral component of membrane
GPALN_009017	1.92917	9.26645	70.7744	9.56e-07	8.77e-05		GPALN_009017	Protein CBG16927	292	C:integral component of membrane
GPALN_008636	1.92748	5.47338	50.5963	4.97e-06	0.000260725		GPALN_008636	Zinc finger protein	1162	P:regulation of metabolic process
GPALN_003414	1.91418	5.33416	62.0553	1.54e-06	0.00012229		GPALN_003414	BPI2 domain-containing protein	612	F:lipid binding; C:extracellular space
GPALN_009680	1.90349	8.99618	85.9073	2.2e-07	3.53e-05		GPALN_009680	EF hand	905	P:cuticle development; F:calcium ion binding; C:extracellular region; C:endoplasmic reticulum membrane; C:Golgi apparatus; C:sarcoplasmic reticulum lumen; C:melanosome
GPALN_009258	1.89897	8.22035	90.5786	1.59e-07	2.82e-05		GPALN_009258	Folliculin	1030	C:cytoplasm; C:cytoskeleton; C:intracellular membrane-bounded organelle
GPALN_008600	1.87809	4.49962	35.6112	3.31e-05	0.000932432		GPALN_008600	STAT transcription factor and SH2 motif domain containing protein	714	P:regulation of transcription, DNA-templated; P:signal transduction; F:DNA binding; F:DNA-binding transcription factor activity; C:nucleus; C:cytoplasm
GPALN_003850	1.87737	6.12878	36.0681	3.55e-05	0.000978433		GPALN_003850	---NA---	97
GPALN_011324	1.8635	6.36718	51.5887	4.45e-06	0.000245541		GPALN_011324	Protein ultraspiracle	602	F:DNA binding; F:metal ion binding
GPALN_014602	1.84433	5.84362	38.6243	2.17e-05	0.000697429		GPALN_014602	CRE-UNC-82 protein	2199	P:cellular process; F:nucleotide binding
GPALN_008104	1.84071	4.64608	44.7232	9.85e-06	0.000411002		GPALN_008104	IA7	199
GPALN_015496	1.82993	9.42177	56.6915	4.62e-06	0.000251305		GPALN_015496	TPR_REGION domain-containing protein	395	C:membrane; C:integral component of membrane
GPALN_010999	1.80189	6.57237	57.492	2.4e-06	0.000160723		GPALN_010999	CXXC zinc finger domain protein	615	F:DNA binding; F:zinc ion binding
GPALN_000392	1.78939	7.75577	61.6819	1.6e-06	0.000123936		GPALN_000392	---NA---	339
GPALN_006231	1.77983	5.69858	37.261	2.62e-05	0.000788177		GPALN_006231	PPM-type phosphatase domain-containing protein	1087	P:dephosphorylation; F:phosphatase activity
GPALN_002647	1.77057	5.22149	40.1976	1.75e-05	0.000596244		GPALN_002647	FYVE zinc finger	571	F:metal ion binding
GPALN_005780	1.76606	5.08785	36.569	2.89e-05	0.000835384		GPALN_005780	UPF0057 membrane protein F47B7.1	115	C:membrane
GPALN_012837	1.75868	6.01112	70.4572	7.3e-07	7.54e-05		GPALN_012837	Innexin family-containing protein	409	P:ion transport; P:positive regulation of nematode male tail tip morphogenesis; C:plasma membrane; C:gap junction; C:integral component of membrane
GPALN_009268	1.75148	5.81859	47.1926	7.33e-06	0.000339298		GPALN_009268	Liprin-beta homolog	1073	P:regulation of biological process; P:synapse organization
GPALN_014358	1.74886	6.02756	38.6297	2.16e-05	0.000697429		GPALN_014358	DUF1794 domain-containing protein	198	C:integral component of membrane
GPALN_010171	1.7156	7.0764	39.5967	3.09e-05	0.000882161		GPALN_010171	glutathione synthase	513	F:ion binding
GPALN_007319	1.70321	5.92467	59.7234	1.93e-06	0.000138987		GPALN_007319	Sodium:neurotransmitter symporter family protein 1, putative	681	C:membrane
GPALN_001365	1.67853	5.84862	36.6794	2.84e-05	0.000831395		GPALN_001365	---NA---	290
GPALN_005426	1.67827	4.94442	42.1255	1.36e-05	0.000507863		GPALN_005426	DM DNA binding domain protein	508	P:regulation of transcription by RNA polymerase II; P:sex differentiation; F:RNA polymerase II cis-regulatory region sequence-specific DNA binding; F:DNA-binding transcription factor activity, RNA polymerase II-specific; F:metal ion binding; C:nucleus
GPALN_000543	1.66481	6.84428	43.6772	1.3e-05	0.000493476		GPALN_000543	---NA---	1687
GPALN_013637	1.62742	7.8843	59.4592	1.98e-06	0.000140409		GPALN_013637	Zinc carboxypeptidase family protein	526	P:regulation of neurotransmitter levels; P:peptide metabolic process; P:protein processing; P:positive regulation of cellular process; P:positive regulation of secretion; P:positive regulation of digestive system process; P:regulation of eating behavior; F:metallocarboxypeptidase activity; F:zinc ion binding; C:extracellular space
GPALN_002005	1.6131	5.84345	42.1577	1.36e-05	0.00050733		GPALN_002005	Netrin receptor unc-5	1291	P:ventral cord development; P:motor neuron axon guidance; P:mesodermal cell migration; P:establishment or maintenance of actin cytoskeleton polarity; P:negative regulation of microtubule polymerization; P:gonad morphogenesis; P:netrin-activated signaling pathway; P:positive regulation of locomotion; P:nematode male tail tip morphogenesis; P:positive regulation of axon extension; P:chemorepulsion …
GPALN_000518	1.59655	4.85379	36.9196	2.75e-05	0.000816942		GPALN_000518	---NA---	425
GPALN_008697	1.57732	10.5578	85.2215	2.31e-07	3.56e-05		GPALN_008697	Peptidyl-prolyl cis-trans isomerase B	278	P:protein peptidyl-prolyl isomerization; P:protein folding; F:peptidyl-prolyl cis-trans isomerase activity; F:cyclosporin A binding; C:cytoplasm; C:integral component of membrane; C:intracellular membrane-bounded organelle
GPALN_002910	1.57672	6.77319	104.334	6.6e-08	1.63e-05		GPALN_002910	3-beta hydroxysteroid dehydrogenase/isomerase domain and NAD(P)-binding domain-containing protein	400	F:oxidoreductase activity, acting on the CH-OH group of donors, NAD or NADP as acceptor
GPALN_012025	1.5695	6.19581	41.6712	1.44e-05	0.000527885		GPALN_012025	putative effector protein	192
GPALN_002880	1.56798	7.5515	125.36	2.06e-08	7.38e-06		GPALN_002880	tissue inhibitor of metalloproteinase	172	P:negative regulation of endopeptidase activity; F:metalloendopeptidase inhibitor activity; C:extracellular region
GPALN_012117	1.56795	5.29993	43.7792	1.11e-05	0.000448956		GPALN_012117	PSP domain containing protein	589	F:nucleic acid binding; F:zinc ion binding; F:enzyme binding; C:nucleoplasm; C:cytoplasm
GPALN_011650	1.56364	5.82888	70.697	7.15e-07	7.44e-05		GPALN_011650	O-Glycosyl hydrolase family 30	591	P:primary metabolic process; P:organic substance metabolic process; F:hydrolase activity
GPALN_013913	1.53846	5.46023	41.8327	1.42e-05	0.000522555		GPALN_013913	FMRFamide-like peptide 12	102	P:negative regulation of turning behavior involved in mating
GPALN_005276	1.53322	8.34162	69.4429	7.96e-07	8.02e-05		GPALN_005276	putative effector protein	163
GPALN_000636	1.52963	6.22866	58.1703	2.25e-06	0.000152528		GPALN_000636	---NA---	769
GPALN_009063	1.52641	6.2799	37.8882	2.4e-05	0.000745633		GPALN_009063	Homeotic protein antennapedia	423	P:regulation of transcription by RNA polymerase II; P:anterior/posterior pattern specification; P:positive regulation of vulval development; P:positive regulation of transcription, DNA-templated; P:positive regulation of mesodermal cell fate specification; P:regulation of cell division; F:RNA polymerase II cis-regulatory region sequence-specific DNA binding; F:DNA-binding transcription factor act…
GPALN_004599	1.52487	6.48741	59.4594	1.98e-06	0.000140409		GPALN_004599	glutathione synthetase	525	P:glutathione biosynthetic process; F:magnesium ion binding; F:glutathione synthase activity; F:ATP binding; F:glutathione binding
GPALN_005026	1.52009	8.98025	55.2823	3.01e-06	0.000188842		GPALN_005026	Longevity-assurance protein	333	P:ceramide biosynthetic process; F:sphingosine N-acyltransferase activity; C:integral component of membrane
GPALN_009592	1.50973	6.26729	52.9326	3.85e-06	0.0002198		GPALN_009592	unnamed protein product	289	C:integral component of membrane; C:transport vesicle
GPALN_005160	1.50417	5.66227	64.1894	1.27e-06	0.000107658		GPALN_005160	glutathione synthetase family protein	516	P:glutathione biosynthetic process; F:glutathione synthase activity; F:ATP binding
GPALN_013039	1.49507	6.55938	40.1355	1.77e-05	0.000597843		GPALN_013039	neuroendocrine protein 7B2 precursor	215	P:neuropeptide signaling pathway; P:regulation of cellular protein metabolic process; P:positive regulation of hydrolase activity; P:regulation of peptidase activity; F:peptidase regulator activity; C:extracellular region; C:secretory granule
GPALN_001423	1.487	4.95232	35.0634	3.59e-05	0.000984147		GPALN_001423	---NA---	2254
GPALN_003956	1.48405	8.18442	36.6973	3.48e-05	0.000966722		GPALN_003956	P-type domain-containing protein	990	P:glycogen catabolic process; F:alpha-1,4-glucosidase activity; C:cellular anatomical entity
GPALN_013754	1.47939	5.88443	48.5255	6.28e-06	0.000303057		GPALN_013754	SH2 domain and PTB/PI domain and Pleckstrin homology-like domain and Tensin phosphotyrosine-binding domain and Tensin phosphatase, C2 domain-containing protein	1396	C:cellular anatomical entity
GPALN_008588	1.45191	5.4987	45.3138	9.16e-06	0.000395657		GPALN_008588	Replication factor C subunit 4	1227	P:cellular process; F:nucleotide binding
GPALN_012577	1.44152	6.57806	51.1301	4.68e-06	0.000252295		GPALN_012577	Immunoglobulin I-set domain containing protein	314	P:cell adhesion; P:axon guidance; C:plasma membrane; C:membrane; C:integral component of membrane
GPALN_001179	1.41288	7.21297	48.5861	6.23e-06	0.000301854		GPALN_001179	---NA---	340
GPALN_003527	1.36254	6.02272	61.609	1.61e-06	0.000123936		GPALN_003527	Sema domain and Immunoglobulin-like fold domain and WD40/YVTN repeat-like-containing domain and Plexin-like fold repeat-containing protein	740	P:multicellular organism development; P:anatomical structure morphogenesis; P:regulation of cellular process
GPALN_002666	1.35362	6.21738	38.1088	2.33e-05	0.00073215		GPALN_002666	esophageal gland-localized secretory protein 17	324	P:ubiquitin-dependent protein catabolic process; P:protein deubiquitination; F:thiol-dependent deubiquitinase; F:oxidoreductase activity; F:hydrolase activity
GPALN_003724	1.35349	8.44856	52.3661	4.09e-06	0.000231174		GPALN_003724	CRE-NAS-10 protein	628	F:metallopeptidase activity; F:metal ion binding; C:membrane
GPALN_006318	1.28606	10.039	54.9397	3.12e-06	0.000194171		GPALN_006318	glycosyltransferase, group 2 family protein	429	F:nucleic acid binding; C:cellular anatomical entity
GPALN_013751	1.23505	6.99462	48.1342	6.57e-06	0.00031331		GPALN_013751	BAH domain protein	1709	P:histone lysine methylation; F:chromatin binding; F:histone-lysine N-methyltransferase activity; F:metal ion binding; C:nucleus
GPALN_002694	1.23097	7.14063	47.012	7.48e-06	0.000343915		GPALN_002694	disulfide-isomerase A4	1343	P:protein folding; P:response to endoplasmic reticulum stress; F:protein disulfide isomerase activity; C:endoplasmic reticulum lumen; C:cell surface
GPALN_011396	1.20865	7.99539	43.762	1.11e-05	0.000448956		GPALN_011396	Thioredoxin-like fold domain-containing protein	364	C:integral component of membrane
GPALN_005530	1.16423	6.32325	39.9935	1.8e-05	0.000601888		GPALN_005530	LIM domain protein	770	F:metal ion binding
GPALN_000608	1.15189	6.60457	49.673	5.51e-06	0.000278346		GPALN_000608	---NA---	1059
GPALN_013510	1.13455	6.45281	35.2146	3.51e-05	0.000971834		GPALN_013510	RecName: Full=Anamorsin homolog; AltName: Full=Fe-S cluster assembly protein DRE2 homolog	128	P:iron-sulfur cluster assembly; F:iron-sulfur cluster binding; C:mitochondrion
GPALN_011040	1.10995	8.1388	46.3349	8.11e-06	0.000366109		GPALN_011040	DnaJ domain-containing protein	239	P:chaperone-mediated protein folding; F:Hsp70 protein binding; F:unfolded protein binding
GPALN_002346	1.1004	6.43972	55.8654	2.83e-06	0.000180636		GPALN_002346	Glutathione synthetase	1357	F:ion binding
GPALN_014628	1.09187	7.70715	41.7863	1.42e-05	0.000523706		GPALN_014628	26S proteasome non-ATPase regulatory subunit 6	384	P:protein peptidyl-prolyl isomerization; P:regulation of catalytic activity; F:peptidyl-prolyl cis-trans isomerase activity; F:enzyme regulator activity; C:proteasome complex
GPALN_003714	1.08225	6.98112	42.4766	1.3e-05	0.000493598		GPALN_003714	hypothetical protein Mgra_00000660, partial	444	C:acetylcholine-gated channel complex; C:membrane; C:integral component of membrane
GPALN_005670	1.08158	6.99283	47.9494	6.71e-06	0.000318217		GPALN_005670	Homeobox domain containing protein	791	P:regulation of transcription, DNA-templated; F:DNA binding; C:nucleus
GPALN_015452	1.06769	6.79196	37.149	2.66e-05	0.000799223		GPALN_015452	CRE-UNC-115 protein	480	P:cytoskeleton organization; P:regulation of plasma membrane bounded cell projection assembly; F:actin binding; F:metal ion binding; C:plasma membrane
GPALN_013511	1.04327	8.77285	51.0477	4.73e-06	0.000252924		GPALN_013511	linker histone H1 and H5 family protein	261	P:nucleosome assembly; F:DNA binding; C:nucleosome; C:nucleus
GPALN_009286	1.02192	6.53525	39.2549	1.99e-05	0.000650742		GPALN_009286	TK/FGFR protein kinase	1372	P:phosphorylation; F:protein kinase activity
GPALN_013581	1.01086	6.89462	36.1321	3.07e-05	0.000879955		GPALN_013581	---NA---	163
