# Supplementary material for: Diet-regulated transcriptional plasticity of plant parasites in plant–mutualist environments
Source: Proc Natl Acad Sci U S A. 2025 Apr 17;122(16):e2421367122. doi: 10.1073/pnas.2421367122 (PMC12037023; doi:10.1073/pnas.2421367122)
Supplement: Supplementary file 3 — Dataset S02 (XLSX) [file pnas.2421367122.sd02.xlsx]

## Sheet: Galaxy395-(DESeq2_result_file_o
GeneID	log2FC	Padj	Description
GPLIN_000124400	3.89435	2.23657e-09	Ubiquitin carboxyl-terminal hydrolase 7
GPLIN_000000300	-0.0396308	0.999835	Spectrin protein 1
GPLIN_000000400	-0.147455	0.999835	CUB domain-containing protein
GPLIN_000000500	0.0614788	NA	hypothetical protein GPALN_005854
GPLIN_000000600	-0.0174017	0.999835	hypothetical protein GPALN_006604
GPLIN_000000700	-0.102195	0.999835	Pumilio 2
GPLIN_000000800	-0.170184	0.892631	Pumilio 2
GPLIN_000000900	0.042146	NA	hypothetical protein GPALN_006604
GPLIN_000001000	0.000594928	NA	Serpin peptidase inhibitor, clade B (Ovalbumin), member
GPLIN_000001100	-0.130459	0.999835	G-PROTEIN-RECEP-F1-2 domain-containing protein
GPLIN_000001200	0.0333664	0.999835	hypothetical protein GPALN_005718
GPLIN_000001300	0.341435	0.633325	Transthyretin-like family protein
GPLIN_000001400	0.156216	0.999835	acetyltransferase (GNAT) domain-containing protein
GPLIN_000001500	0.00365974	0.999835	Histone acetyltransferase
GPLIN_000001600	0.191203	0.999835	putative amphid protein
GPLIN_000001700	0.15389	0.999835	hypothetical protein GPALN_011534
GPLIN_000001800	0.235526	0.999835	hypothetical protein B9Z55_000033
GPLIN_000001900	-0.0433173	0.999835	CLE-1C protein
GPLIN_000002000	0.0314763	0.999835	Protein kinase domain-containing protein
GPLIN_000002100	-0.0611783	0.999835	HMG-box domain-containing protein
GPLIN_000002200	-0.025671	0.999835	Glycerol-3-phosphate dehydrogenase
GPLIN_000002300	-0.0133874	0.999835	Testis-specific chromodomain protein Y 1
GPLIN_000002400	0.0623934	0.999835	Ubiquitin-60S ribosomal protein L40
GPLIN_000002500	0.0374919	NA	40S ribosomal protein S20
GPLIN_000002600	0.0699566	0.999835	40S ribosomal protein S20
GPLIN_000002700	0.0548469	0.999835	Protein K04F10.2
GPLIN_000002800	-0.0939985	0.999835	major sperm protein
GPLIN_000002900	0.134014	0.999835	---NA---
GPLIN_000003000	0.0406386	0.999835	hypothetical protein GPALN_011961
GPLIN_000003100	0.0814738	0.999835	zinc finger, C2H2 type
GPLIN_000003200	-0.00676947	0.999835	core histone H2A/H2B/H3/H4
GPLIN_000003300	-0.0907221	0.999835	PXA domain-containing protein
GPLIN_000003400	-0.0653155	0.999835	AAA ATPase
GPLIN_000003500	-0.0718157	0.999835	divalent cation transporter domain-containing protein
GPLIN_000003600	-0.0513893	0.999835	Serine/threonine-protein phosphatase
GPLIN_000003700	0.185609	0.999835	Protein kinase domain-containing protein
GPLIN_000003800	0.409458	0.206903	Arachidonate--CoA ligase
GPLIN_000003900	-0.157644	NA	---NA---
GPLIN_000004000	0.183649	0.999835	Homeobox domain protein
GPLIN_000004100	-0.242342	NA	---NA---
GPLIN_000004200	-0.00575083	0.999835	tRNA synthetases class I (I, l, M and v) domain-containing protein
GPLIN_000004300	-0.0498481	0.999835	hypothetical protein Mgra_00003365
GPLIN_000004400	-0.029742	0.999835	DCMP deaminase
GPLIN_000004500	0.0625819	0.999835	Leucine-rich repeat-containing protein let-4
GPLIN_000004600	0.145725	0.999835	Excitatory amino acid transporter
GPLIN_000004700	0.103258	0.999835	ras family domain-containing protein
GPLIN_000004800	0.0955747	0.999835	Excitatory amino acid transporter
GPLIN_000004900	-0.025877	0.999835	ras family domain-containing protein
GPLIN_000005000	0.0818797	0.999835	Uncharacterised protein family UPF0183-containing protein
GPLIN_000005100	0.222238	0.999835	---NA---
GPLIN_000005200	0.131792	0.999835	Uncharacterised protein family UPF0183-containing protein
GPLIN_000005300	0.0478499	0.999835	leucine Rich repeat-containing domain protein
GPLIN_000005400	0.132355	0.999835	Ubiquitin-conjugating enzyme family protein
GPLIN_000005500	0.0355273	0.999835	---NA---
GPLIN_000005600	-0.0784724	0.999835	DUF1716 domain-containing protein
GPLIN_000005700	0.0143848	0.999835	aminotransferase class I and II domain-containing protein
GPLIN_000005800	0.0111871	0.999835	trehalase domain-containing protein
GPLIN_000005900	-0.00620282	0.999835	Serine palmitoyltransferase 1
GPLIN_000006000	0.0830275	0.999835	astacin (Peptidase family m12A) domain-containing protein
GPLIN_000006100	-0.102197	0.999835	phosphoglycerate mutase family protein
GPLIN_000006200	0.0956591	0.999835	u3 small nucleolar RNA-associated protein 10 domain-containing protein
GPLIN_000006300	0.0535236	0.999835	Protein CBG06269
GPLIN_000006400	-0.0847045	0.999835	bromodomain-containing protein
GPLIN_000006500	0.0461323	0.999835	LSM domain protein
GPLIN_000006600	0.0173894	0.999835	Calcium-transporting ATPase
GPLIN_000006700	0.0562543	0.999835	leucine Rich repeat-containing domain protein
GPLIN_000006800	-0.0412563	0.999835	Protein RMD5-like protein A
GPLIN_000006900	0.291695	0.999835	hypothetical protein GPALN_011961
GPLIN_000007000	-0.229792	0.999835	---NA---
GPLIN_000007100	0.048221	0.999835	Protein Y54E2A.10
GPLIN_000007200	0.119205	0.999835	hypothetical esophageal gland cell secretory protein 4
GPLIN_000007300	-0.0018602	NA	hypothetical protein GPALN_010648
GPLIN_000007400	-0.0235836	NA	hypothetical protein GPALN_006581
GPLIN_000007500	0.279209	NA	hypothetical protein GPALN_014916
GPLIN_000007600	0.14888	0.999835	Nitroreductase domain-containing protein
GPLIN_000007700	-0.268756	0.999835	Ras-association domain and Rho GTPase-activating protein domain and Myosin head, motor domain and Protein kinase C-like, phorbol ester/diacylglycerol binding domain and Rho GTPase activation protein domain and P-loop containing nucleoside triphosphate hydrolase domain-containing protein
GPLIN_000007800	0.110119	0.999835	hypothetical protein GPALN_006287
GPLIN_000007900	-0.262466	0.999835	Pumilio 2
GPLIN_000008000	-0.0172228	0.999835	hypothetical protein GPALN_015067
GPLIN_000008100	0.253878	0.999835	lectin C-type domain protein
GPLIN_000008200	-0.0703134	0.999835	kunitz/Bovine pancreatic trypsin inhibitor domain-containing protein
GPLIN_000008300	0.107621	0.999835	Ran-binding protein 9
GPLIN_000008400	-0.149895	0.999835	Ran-binding protein 9
GPLIN_000008500	-0.127028	0.999835	Serine/threonine-protein kinase pkn3
GPLIN_000008600	0.0705744	0.999835	domain found in IF2B/IF5
GPLIN_000008700	-0.13866	0.999835	Ran-binding protein 9
GPLIN_000008800	-0.0473201	0.999835	Protein HMG-5
GPLIN_000008900	-0.0846075	0.999835	Ran-binding protein 9
GPLIN_000009000	-0.0478649	0.999835	Protein kinase domain-containing protein
GPLIN_000009100	0.0622151	0.999835	Glutathione reductase
GPLIN_000009200	0.119734	0.999835	protein BRICK1
GPLIN_000009300	-0.0264719	0.999835	Chromosome condensation protein 3, C-terminal region containing protein
GPLIN_000009400	0.0630254	0.999835	Integrin beta-PS
GPLIN_000009500	0.315498	0.999835	---NA---
GPLIN_000009600	0.1226	0.999835	---NA---
GPLIN_000009700	-0.0693546	0.999835	RING finger protein 20
GPLIN_000009800	0.00734931	0.999835	Thioredoxin-like fold domain-containing protein
GPLIN_000009900	0.234585	0.999835	insulin-like peptide 17
GPLIN_000010000	0.227343	0.999835	40S ribosomal protein S3a
GPLIN_000010100	-0.0261932	0.999835	nucleocytoplasmic shuttling protein for mRNA cap-binding EIF4E domain-containing protein
GPLIN_000010200	-0.0267167	0.999835	Tau and MAP protein, tubulin-binding repeat protein
GPLIN_000010300	0.14716	0.999835	BED zinc finger domain-containing protein
GPLIN_000010400	0.0970747	0.999835	BED zinc finger domain-containing protein
GPLIN_000010500	0.0959882	0.999835	ankyrin repeats (3 copies) domain-containing protein
GPLIN_000010600	0.0711009	0.999835	Ubiquitin carboxyl-terminal hydrolase
GPLIN_000010700	-0.0364393	0.999835	replication factor c subunit 5
GPLIN_000010800	0.0261352	0.999835	hypothetical protein GPALN_005511
GPLIN_000010900	0.0244398	0.999835	---NA---
GPLIN_000011000	-0.0363868	0.999835	DNA repair and recombination protein RAD54-like
GPLIN_000011100	0.114464	0.999835	RNA recognition motif domain-containing protein
GPLIN_000011200	0.0493985	0.999835	phosphatidylinositol n-acetylglucosaminyltransferase domain-containing protein
GPLIN_000011300	0.0577418	0.999835	POU-specific and Homeobox domain containing protein
GPLIN_000011400	0.0768014	0.999835	hypothetical protein GPALN_005521
GPLIN_000011500	-0.0637861	0.999835	Kinesin motor domain-containing protein
GPLIN_000011600	-0.0696896	0.999835	Ribosome biogenesis protein TSR3-like protein
GPLIN_000011700	-0.151768	0.999835	bromodomain-containing protein
GPLIN_000011800	-0.0522139	0.999835	Protein Y79H2A.3 g
GPLIN_000011900	-0.0325423	0.999835	AA_permease domain-containing protein
GPLIN_000012000	0.103338	0.999835	amino acid permease
GPLIN_000012100	-0.0278907	0.999835	hypothetical protein GPALN_005528
GPLIN_000012200	0.0481767	0.999835	Protein F17C8.3
GPLIN_000012300	0.122803	0.999835	LIM domain-containing protein
GPLIN_000012400	0.0131732	0.999835	C. briggsae CBR-TAG-297 protein
GPLIN_000012500	0.155686	0.999835	F-spondin
GPLIN_000012600	-0.370373	0.151982	yhhN family domain-containing protein
GPLIN_000012700	0.0498047	0.999835	Innexin inx3
GPLIN_000012800	0.0286277	0.999835	lipoprotein amino terminal region domain-containing protein
GPLIN_000012900	-0.102062	0.999835	PCI domain-containing protein
GPLIN_000013000	-0.0588833	0.999835	Sec8 exocyst complex component specific domain-containing protein
GPLIN_000013100	-0.0812937	0.999835	haloacid dehalogenase-like hydrolase domain-containing protein
GPLIN_000013200	0.21045	0.999835	2-hydroxyacyl-CoA lyase 2
GPLIN_000013300	-0.109702	0.999835	beta-trefoil DNA-binding domain-containing protein
GPLIN_000013400	0.156662	0.999835	hypothetical protein GPALN_005547
GPLIN_000013500	-0.0198379	0.999835	Telomerase reverse transcriptase-like protein
GPLIN_000013600	-0.109138	0.999835	KH domain-containing protein
GPLIN_000013700	0.0432286	0.999835	Aldedh domain-containing protein
GPLIN_000013800	0.201245	0.999835	Tim10/DDP family zinc finger
GPLIN_000013900	0.0583107	0.999835	T-complex protein 1 subunit delta
GPLIN_000014000	-0.0524892	0.999835	g-patch domain-containing protein
GPLIN_000014100	-0.0027323	0.999835	Kinesin motor domain-containing protein
GPLIN_000014200	-0.000566809	0.999835	zinc finger protein
GPLIN_000014300	-0.094351	0.999835	e3 ubiquitin ligase complex scf subunit scon-3
GPLIN_000014400	-0.0666746	0.999835	sodium/hydrogen exchanger 3 family protein
GPLIN_000014500	-0.0539264	0.999835	BED zinc finger
GPLIN_000014600	-0.104877	0.999835	Phospholipid-transporting ATPase
GPLIN_000014700	-0.10948	0.999835	Guanine nucleotide-binding protein G(o) subunit alpha
GPLIN_000014800	-0.0851094	0.999835	---NA---
GPLIN_000014900	-0.180201	0.999835	potassium channel, KvQLT family
GPLIN_000015000	0.218744	0.999835	hypothetical protein GPALN_005573
GPLIN_000015100	0.252111	0.999835	hypothetical protein GPALN_002112
GPLIN_000015200	-0.0937387	0.999835	7 transmembrane receptor (rhodopsin family) domain-containing protein
GPLIN_000015300	0.292641	0.999835	hypothetical protein GPALN_005577
GPLIN_000015400	-0.0462199	0.999835	serpentine type 7TM GPCR chemoreceptor srt domain-containing protein
GPLIN_000015500	-0.0816602	0.999835	nucleoside diphosphate kinase
GPLIN_000015600	0.116077	0.999835	Nuclear pore protein
GPLIN_000015700	-0.0982008	0.999835	ADP-ribosylation factor-like protein 8B-A
GPLIN_000015800	0.0114304	0.999835	rab binding domain-containing protein
GPLIN_000015900	0.102108	0.999835	3' exoribonuclease family
GPLIN_000016000	-0.0244892	0.999835	variant SH3 domain-containing protein
GPLIN_000016100	-0.0972392	0.999835	gamma-glutamyltranspeptidase domain-containing protein
GPLIN_000016200	0.264521	0.662218	putative beta-mannosidase
GPLIN_000016300	-0.0305124	0.999835	Cytoplasmic dynein 2 light intermediate chain 1
GPLIN_000016400	-0.0779981	0.999835	nematode cuticle collagen domain protein
GPLIN_000016500	0.0443297	0.999835	Protein F23H12.3 a
GPLIN_000016600	0.0653084	0.999835	hypothetical protein GPALN_005594
GPLIN_000016700	-0.0552342	0.999835	NopRA1 domain-containing protein
GPLIN_000016800	-0.00632277	0.999835	LOC443605 protein, putative
GPLIN_000016900	-0.12246	0.999835	glycosyl transferase family 11 domain-containing protein
GPLIN_000017000	-0.117733	0.999835	bromodomain-containing protein
GPLIN_000017100	-0.0171189	0.999835	Zinc finger putative Transcription Factor family
GPLIN_000017200	-0.122574	0.999835	Exosome component 10
GPLIN_000017300	-0.111816	0.999835	BTB/POZ domain-containing protein 1
GPLIN_000017400	-0.299004	0.999835	BTB/POZ domain-containing protein 1
GPLIN_000017500	0.157134	0.999835	---NA---
GPLIN_000017600	-0.00610299	0.999835	BTB/POZ domain-containing protein 1
GPLIN_000017700	-0.162368	0.999835	Laminin-like protein epi-1
GPLIN_000017800	-0.283722	0.999835	---NA---
GPLIN_000017900	-0.032463	0.999835	hypothetical protein GPALN_010666
GPLIN_000018000	-0.0414256	0.999835	laminin EGF domain-containing protein
GPLIN_000018100	0.0939815	NA	Zona pellucida domain-containing protein
GPLIN_000018200	0.100705	0.999835	Laminin alpha
GPLIN_000018300	0.131132	0.999835	serpentine type 7TM GPCR chemoreceptor srsx domain-containing protein
GPLIN_000018400	-0.072446	0.999835	Oxysterol-binding protein
GPLIN_000018500	-0.121284	0.999835	hypothetical protein GPALN_011678
GPLIN_000018600	-0.0525545	0.999835	BAR domain-containing protein
GPLIN_000018700	-0.0437347	0.999835	hypothetical protein GPALN_011680
GPLIN_000018800	-0.0659832	0.999835	hypothetical protein GPALN_011681
GPLIN_000018900	-0.052312	0.999835	hypothetical protein GPALN_011682
GPLIN_000019000	0.0183577	0.999835	PUA domain-containing protein
GPLIN_000019100	-0.0950512	0.999835	protein kinase domain-containing protein
GPLIN_000019200	0.0380997	0.999835	Mitogen-activated protein kinase
GPLIN_000019300	-0.122676	0.999835	CRE-ISLO-1 protein
GPLIN_000019400	0.00134088	0.999835	Zinc finger protein lin-13
GPLIN_000019500	-0.115089	0.999835	85/88 kDa calcium-independent phospholipase A2
GPLIN_000019600	-0.144566	0.999835	hypothetical protein GPALN_003273
GPLIN_000019700	0.0971165	0.999835	hypothetical protein GPALN_003278
GPLIN_000019800	-0.126519	0.999835	hypothetical protein GPALN_003276
GPLIN_000019900	0.287209	0.999835	unnamed protein product
GPLIN_000020000	0.204545	NA	proteasome regulatory particle subunit RPN11
GPLIN_000020100	0.0473842	NA	unnamed protein product
GPLIN_000020200	0.0378754	NA	unnamed protein product
GPLIN_000020300	0.104195	NA	---NA---
GPLIN_000020400	0.214265	0.999835	DUF4773 domain-containing protein
GPLIN_000020500	0.0979221	0.999835	hypothetical protein M3Y96_01146800
GPLIN_000020600	-0.0179841	0.999835	metallo-peptidase family m12B reprolysin-like domain-containing protein
GPLIN_000020700	0.211806	0.999835	60S ribosomal protein L21
GPLIN_000020800	0.12555	0.999835	Cir-N domain-containing protein
GPLIN_000020900	-0.017313	0.999835	rap/ran-GAP domain-containing protein
GPLIN_000021000	0.163555	0.999835	putative DNA helicase Ino80
GPLIN_000021100	0.0482953	0.999835	Serine/threonine-protein kinase RIO3
GPLIN_000021200	-0.0745814	0.999835	scaffold attachment factor B
GPLIN_000021300	0.404433	0.780805	SHSP domain-containing protein
GPLIN_000021400	-0.238332	0.999835	EF hand
GPLIN_000021500	-0.0430795	0.999835	TMEM164 family domain-containing protein
GPLIN_000021600	0.095228	0.999835	RZZ complex, subunit zwilch domain-containing protein
GPLIN_000021700	0.143614	0.999835	denticleless protein like protein
GPLIN_000021800	0.0777405	0.999835	HD domain-containing protein
GPLIN_000021900	0.00237936	0.999835	calcium-activated SK potassium channel domain-containing protein
GPLIN_000022000	0.0413819	NA	---NA---
GPLIN_000022100	-0.0751908	0.999835	unnamed protein product
GPLIN_000022200	-0.0972999	0.999835	zinc finger protein
GPLIN_000022300	0.0873409	0.999835	3'-5' exoribonuclease CSL4
GPLIN_000022400	-0.152168	0.999835	Cleavage and polyadenylation specificity factor subunit 2
GPLIN_000022500	-0.0905696	0.999835	Cleavage and polyadenylation specificity factor subunit 2
GPLIN_000022600	0.110057	0.999835	---NA---
GPLIN_000022700	0.00825217	0.999835	Death domain and ZU5 domain and Ankyrin repeat and Death-like domain and Ankyrin repeat-containing domain-containing protein
GPLIN_000022800	-0.0793254	0.999835	Protein CBG25090
GPLIN_000022900	-0.111753	0.999835	hypothetical protein GPALN_010292
GPLIN_000023000	-0.112687	0.999835	DEAD/DEAH box helicase domain-containing protein
GPLIN_000023100	0.109815	0.999835	Transthyretin-like protein 15
GPLIN_000023200	0.0402895	0.999835	EF hand family protein
GPLIN_000023300	-0.063906	0.999835	AFG3-like protein 2
GPLIN_000023400	0.139331	0.999835	---NA---
GPLIN_000023500	-0.328092	0.999835	Zinc metalloproteinase nas-37
GPLIN_000023600	-0.0448569	0.999835	probable protein kinase Hgg-20
GPLIN_000023700	0.0153182	NA	hypothetical protein GPALN_012915
GPLIN_000023800	0.0509712	0.999835	THAP-type domain-containing protein
GPLIN_000023900	-0.0979174	0.999835	RNB domain-containing protein
GPLIN_000024000	0.00633898	0.999835	RuvB-like 1, putative
GPLIN_000024100	0.129519	0.999835	hypothetical protein Mgra_00009408
GPLIN_000024200	0.0308933	0.999835	ATP-dependent RNA helicase An3, putative
GPLIN_000024300	-0.0876506	0.999835	ATP-dependent RNA helicase DDX3Y
GPLIN_000024400	-0.0340999	0.999835	---NA---
GPLIN_000024500	0.130706	0.999835	tetraspanin family domain-containing protein
GPLIN_000024600	-0.172202	0.999835	serpentine type 7TM GPCR chemoreceptor srd domain-containing protein
GPLIN_000024700	0.115252	0.999835	---NA---
GPLIN_000024800	-0.114262	0.999835	Glyco_hydro_32N domain-containing protein
GPLIN_000024900	0.0973452	0.999835	---NA---
GPLIN_000025000	-0.0149702	0.999835	HECT-type E3 ubiquitin transferase
GPLIN_000025100	0.25631	0.999835	transmembrane fragile-X-F protein
GPLIN_000025200	0.047161	0.999835	DEAD/DEAH box helicase domain-containing protein
GPLIN_000025300	0.135417	0.999835	---NA---
GPLIN_000025400	-0.084377	0.999835	---NA---
GPLIN_000025500	0.175363	0.999835	polynucleotide adenylyltransferase
GPLIN_000025600	0.383134	0.276264	Protein BEST-24
GPLIN_000025700	0.383453	0.832614	serpentine type 7TM GPCR chemoreceptor srt domain-containing protein
GPLIN_000025800	0.0593779	0.999835	Protein SQT-1
GPLIN_000025900	0.0281743	0.999835	---NA---
GPLIN_000026000	0.0822491	0.999835	---NA---
GPLIN_000026100	0.0689541	NA	unnamed protein product
GPLIN_000026200	0.0951197	0.999835	hypothetical protein GPALN_005648
GPLIN_000026300	-0.0992812	0.999835	Protein CBG14348
GPLIN_000026400	-0.117039	0.999835	alpha-tubulin, putative
GPLIN_000026500	0.120119	0.999835	glycosyl hydrolases family 35 domain-containing protein
GPLIN_000026600	0.018285	0.999835	glycosyl hydrolases family 35 domain-containing protein
GPLIN_000026700	-0.00854471	0.999835	gland-specific protein g4e02
GPLIN_000026800	-0.0177922	0.999835	tight junction protein, claudin-like domain-containing protein
GPLIN_000026900	-0.187037	0.999835	hypothetical protein GPALN_003427
GPLIN_000027000	-0.036738	0.999835	pre-rRNA-processing protein TSR2 domain-containing protein
GPLIN_000027100	-0.110273	0.999835	polynucleotide adenylyltransferase
GPLIN_000027200	-0.13444	0.999835	Protein W02A2.5
GPLIN_000027300	0.162154	0.999835	Protein fantom
GPLIN_000027400	-0.0266964	0.999835	Major Facilitator Superfamily protein
GPLIN_000027500	0.107392	0.999835	hypothetical protein GPALN_014350
GPLIN_000027600	-0.0526455	0.999835	GAR domain-containing protein
GPLIN_000027700	0.22537	0.999835	Bm7639, isoform h
GPLIN_000027800	-0.11024	0.999835	hypothetical protein GPALN_006057
GPLIN_000027900	-0.106608	0.999835	hypothetical protein GPALN_006057
GPLIN_000028000	0.131092	0.999835	Lipoyl synthase, mitochondrial
GPLIN_000028100	0.0648619	0.999835	hypothetical protein GPALN_006057
GPLIN_000028200	-0.198376	0.999835	hypothetical protein GPALN_006066
GPLIN_000028300	-0.059828	0.999835	acetylcholine receptor monepantel-1
GPLIN_000028400	-0.106574	0.999835	acetylcholine receptor monepantel-1
GPLIN_000028500	0.00782492	NA	hypothetical protein GPALN_009773
GPLIN_000028600	0.000519897	NA	hypothetical protein GPALN_009772
GPLIN_000028700	-0.016185	0.999835	hypothetical protein GPALN_009807
GPLIN_000028800	-0.0595649	0.999835	hypothetical protein GPALN_004177
GPLIN_000028900	0.173013	0.999835	hypothetical protein GPALN_003177
GPLIN_000029000	0.289883	0.999835	hypothetical protein GPALN_003178
GPLIN_000029100	-0.0433516	0.999835	Copine family protein 5
GPLIN_000029200	0.221065	0.999835	hypothetical protein GPALN_003179
GPLIN_000029300	NA	NA	putative transmembrane cation transporter
GPLIN_000029400	0.0582451	0.999835	hypothetical protein GPALN_003181
GPLIN_000029500	0.0402754	0.999835	hypothetical protein GPALN_006864
GPLIN_000029600	0.0807243	0.999835	hypothetical protein GPALN_003181
GPLIN_000029700	0.000594928	NA	hypothetical protein GPALN_006865
GPLIN_000029800	0.0266843	NA	hypothetical protein GPALN_003182
GPLIN_000029900	0.0151985	NA	hypothetical protein GPALN_003176
GPLIN_000030000	0.10288	0.999835	EGF-like domain-containing protein
GPLIN_000030100	-0.0158158	0.999835	Spectrin protein 1
GPLIN_000030200	-0.227864	0.999835	Astacin (Peptidase M12A)
GPLIN_000030300	0.0341769	NA	---NA---
GPLIN_000030400	-0.0420811	0.999835	Bm3849, isoform l
GPLIN_000030500	-0.143422	0.999835	hypothetical protein GPALN_007488
GPLIN_000030600	-0.0349399	0.999835	putative glutathione S-transferase 5
GPLIN_000030700	-0.118864	0.999835	Pumilio 2
GPLIN_000030800	-0.17311	0.999835	Complex I-B14.5a
GPLIN_000030900	0.0244361	0.999835	Actin- protein 6
GPLIN_000031000	0.143625	NA	ranBP1 domain-containing protein
GPLIN_000031100	-0.068887	0.999835	Transcription initiation factor TFIID subunit 8
GPLIN_000031200	NA	NA	beta-1,4-endoglucanase-2 precursor
GPLIN_000031300	-0.195281	0.999835	Na+ channel, amiloride-sensitive family and Degenerin family-containing protein
GPLIN_000031400	-0.0449789	0.999835	HTH CENPB-type domain-containing protein
GPLIN_000031500	0.373358	0.855003	Cysteine synthase 1
GPLIN_000031600	0.0342255	0.999835	fatty Acid CoA Synthetase family
GPLIN_000031700	0.00161035	NA	hypothetical protein GPALN_013289
GPLIN_000031800	-0.128996	0.999835	galactosyltransferase domain-containing protein
GPLIN_000031900	-0.0457002	0.999835	hypothetical protein GPALN_006659
GPLIN_000032000	-0.166186	0.999835	PAP2 superfamily protein
GPLIN_000032100	0.22994	0.999835	hypothetical protein GPALN_011697
GPLIN_000032200	-0.0760933	0.999835	Protein kinase domain-containing protein
GPLIN_000032300	0.140621	0.999835	hypothetical protein GPALN_016340
GPLIN_000032400	-0.0271353	0.999835	---NA---
GPLIN_000032500	0.0760601	0.999835	ATP synthase
GPLIN_000032600	-0.101545	0.999835	H(+)-transporting two-sector ATPase
GPLIN_000032700	0.061749	0.999835	IQ domain-containing protein E
GPLIN_000032800	0.127934	0.999835	unnamed protein product
GPLIN_000032900	0.106101	0.999835	hypothetical protein DdX_02073
GPLIN_000033000	0.0703301	0.999835	BAR domain-containing protein
GPLIN_000033100	0.117375	0.999835	hypothetical protein GPALN_011495
GPLIN_000033200	0.332297	0.999835	---NA---
GPLIN_000033300	0.11741	0.999835	Protein KLP-13 c
GPLIN_000033400	-0.00810273	0.999835	Kinesin-like protein
GPLIN_000033500	-0.126704	0.999835	c-terminal tandem repeated domain in type 4 procollagen
GPLIN_000033600	0.0909945	0.999835	cAMP-dependent protein kinase
GPLIN_000033700	0.039294	0.999835	Protein CBG28048
GPLIN_000033800	0.0654253	0.999835	Anion exchange protein
GPLIN_000033900	0.0981666	0.999835	RNA recognition motif domain-containing protein
GPLIN_000034000	0.0195861	0.999835	WD and tetratricopeptide repeats protein 1, putative
GPLIN_000034100	0.0076159	0.999835	Tyrosine-protein kinase Src64B
GPLIN_000034200	0.0521917	0.999835	Tyrosine-protein kinase
GPLIN_000034300	-0.0310797	0.999835	leucine Rich repeat-containing domain protein
GPLIN_000034400	0.17123	0.999835	protein tyrosine kinase domain-containing protein
GPLIN_000034500	0.119792	0.999835	leucine rich repeats (2 copies) domain-containing protein
GPLIN_000034600	0.0666501	0.999835	EF hand
GPLIN_000034700	0.253425	0.999835	Nematode cuticle collagen, N-terminal domain and Collagen triple helix repeat-containing protein
GPLIN_000034800	-0.0129995	0.999835	Aromatic-L-amino-acid decarboxylase
GPLIN_000034900	0.0395054	0.999835	Ethanolaminephosphotransferase 1
GPLIN_000035000	0.173533	0.999835	L51-S25-CI-B8 domain-containing protein
GPLIN_000035100	0.00967624	0.999835	exostosin family domain-containing protein
GPLIN_000035200	0.0735897	0.999835	PAS fold
GPLIN_000035300	0.200278	0.999835	Tetraspanin
GPLIN_000035400	0.161039	0.999835	Ubiquitin-like protein ATG12
GPLIN_000035500	-0.118129	0.999835	frizzled/Smoothened family membrane region domain-containing protein
GPLIN_000035600	0.215234	0.999835	MAP kinase kinase 2
GPLIN_000035700	0.0454395	0.999835	unnamed protein product
GPLIN_000035800	0.153589	0.999835	Carbonic anhydrase 1
GPLIN_000035900	0.090892	0.999835	DTW domain-containing protein
GPLIN_000036000	-0.000682702	0.999835	arsenite-activated ATPase
GPLIN_000036100	-0.0438683	0.999835	unspecific monooxygenase
GPLIN_000036200	-0.0559591	0.999835	Type III restriction enzyme, res subunit family protein
GPLIN_000036300	0.401422	0.605021	hypothetical protein GPALN_011253
GPLIN_000036400	0.188206	0.999835	Protein prickle
GPLIN_000036500	-0.0946502	0.999835	Ran-binding protein 9
GPLIN_000036600	-0.244089	0.999835	hypothetical protein GPALN_006016
GPLIN_000036700	-0.223385	0.999835	hypothetical protein GPALN_010413
GPLIN_000036800	-0.209308	0.999835	collagen triple helix repeat (20 copies) domain-containing protein
GPLIN_000036900	0.0179103	0.999835	---NA---
GPLIN_000037000	-0.0512958	NA	Collagen IV NC1 domain-containing protein
GPLIN_000037100	-0.0808587	0.999835	putative effector protein
GPLIN_000037200	-0.146265	0.999835	F-box domain-containing protein
GPLIN_000037300	-0.148608	0.999835	F-box domain-containing protein
GPLIN_000037400	0.016513	NA	hypothetical protein GPALN_010592
GPLIN_000037500	0.00104901	0.999835	hypothetical protein GPALN_004477
GPLIN_000037600	0.0288059	NA	glycosyl hydrolase family 38 protein
GPLIN_000037700	0.0490491	NA	Ran-binding protein 9
GPLIN_000037800	0.403977	0.832614	---NA---
GPLIN_000037900	0.0586314	NA	hypothetical protein GPALN_005836
GPLIN_000038000	0.069842	0.999835	Niemann-Pick C1 protein
GPLIN_000038100	-0.0194436	0.999835	Zinc finger and Homeobox domain containing protein
GPLIN_000038200	-0.143308	0.999835	Ryanodine receptor 1
GPLIN_000038300	0.00651618	0.999835	RIH domain-containing protein
GPLIN_000038400	0.0391992	0.999835	helicase, putative
GPLIN_000038500	0.174532	0.999835	Rhodanese-like domain containing protein
GPLIN_000038600	-0.0275434	NA	Beta-1,3-galactosyltransferase 2
GPLIN_000038700	0.024043	NA	hypothetical protein GPALN_005731
GPLIN_000038800	0.163019	NA	hypothetical protein GPALN_006344
GPLIN_000038900	-0.15452	0.807504	BTB/POZ domain-containing protein 1
GPLIN_000039000	-0.0825236	0.999835	hypothetical protein GPALN_010136
GPLIN_000039100	-0.0849821	0.999835	hypothetical protein GPALN_010186
GPLIN_000039200	-0.018803	0.999835	hypothetical protein GPALN_010137
GPLIN_000039300	0.0602725	0.999835	hypothetical protein GPALN_010139
GPLIN_000039400	-0.0825075	0.999835	---NA---
GPLIN_000039500	-0.0488536	0.999835	innexin inx-3
GPLIN_000039600	0.0345333	0.999835	Sel1l protein, variant
GPLIN_000039700	0.0290253	0.999835	Protein NPHP-4
GPLIN_000039800	-0.0402305	0.999835	Protein sel-1 1
GPLIN_000039900	-0.00652944	0.999835	Protein NPHP-4
GPLIN_000040000	0.162841	0.999835	Myosin head
GPLIN_000040100	-0.00324349	0.999835	hypothetical protein GPALN_012642
GPLIN_000040200	0.122343	0.999835	calreticulin
GPLIN_000040300	-0.046844	0.999835	Glutathione-specific gamma-glutamylcyclotransferase
GPLIN_000040400	0.0239894	0.999835	Reeler domain protein
GPLIN_000040500	-0.0556489	0.999835	hypothetical protein GPALN_012650
GPLIN_000040600	-0.0666831	0.999835	putative 36.0 kDa protein C45G9.5 in chromosome III
GPLIN_000040700	-0.107948	0.999835	dynamin family protein
GPLIN_000040800	0.074374	0.999835	cytoskeletal-regulatory complex EF hand domain-containing protein
GPLIN_000040900	-0.110117	0.999835	CBN-ACL-14 protein
GPLIN_000041000	0.0232589	0.999835	AMP-binding enzyme domain-containing protein
GPLIN_000041100	-0.058884	0.999835	Sterile alpha motif containing protein
GPLIN_000041200	0.00251984	0.999835	protein-tyrosine phosphatase domain-containing protein
GPLIN_000041300	-0.000402529	0.999835	DNA repair protein Rad4 containing protein
GPLIN_000041400	-0.098496	0.999835	zinc finger protein-like 1 like protein
GPLIN_000041500	0.0843976	0.999835	DAGKc domain-containing protein
GPLIN_000041600	0.383307	0.662218	SMC_N domain-containing protein
GPLIN_000041700	0.159048	0.999835	Stress-induced-phosphoprotein 1
GPLIN_000041800	0.136478	0.999835	tetratricopeptide repeat protein
GPLIN_000041900	0.0259349	0.999835	Protein W01F3.1 b
GPLIN_000042000	-0.0792034	0.999835	cullin family domain-containing protein
GPLIN_000042100	-0.129197	0.999835	hypothetical protein GPALN_012666
GPLIN_000042200	-0.0305228	0.999835	Non-specific serine/threonine protein kinase
GPLIN_000042300	0.101149	0.999835	PPPDE putative peptidase domain-containing protein
GPLIN_000042400	-0.104753	0.999835	FERM central domain-containing protein
GPLIN_000042500	-0.0899148	0.999835	hypothetical protein GPALN_012673
GPLIN_000042600	-0.116079	0.999835	DNA repair protein RAD51-like protein
GPLIN_000042700	0.125843	0.999835	right handed beta helix region domain-containing protein
GPLIN_000042800	0.122187	0.999835	lipocalin / cytosolic fatty-acid binding protein family domain-containing protein
GPLIN_000042900	-0.105262	0.999835	CBN-GES-1 protein
GPLIN_000043000	-0.110589	0.999835	hypothetical protein GPALN_002116
GPLIN_000043100	-0.06523	0.999835	unnamed protein product
GPLIN_000043200	-0.0037115	0.999835	HMG-box domain-containing protein
GPLIN_000043300	0.166195	0.999835	Ran-binding protein 9
GPLIN_000043400	-0.0352081	0.999835	LNS2 protein
GPLIN_000043500	-0.075152	0.999835	adenylate and guanylate cyclase catalytic domain-containing protein
GPLIN_000043600	0.133403	0.999835	---NA---
GPLIN_000043700	-0.019322	0.999835	ABC transporter ced-7
GPLIN_000043800	0.0615771	0.999835	---NA---
GPLIN_000043900	0.0923035	0.999835	unnamed protein product
GPLIN_000044000	0.106745	0.999835	EF hand domain-containing protein
GPLIN_000044100	0.0215481	0.999835	---NA---
GPLIN_000044200	-0.187443	0.999835	putative effector protein
GPLIN_000044300	-0.350601	0.718292	polynucleotide adenylyltransferase
GPLIN_000044400	-0.264898	0.999835	hypothetical protein GPALN_002116
GPLIN_000044500	-0.0573236	0.999835	Cadherin domain containing protein
GPLIN_000044600	-0.0815996	0.999835	Cadherin domain containing protein
GPLIN_000044700	0.0951723	0.999835	Cadherin EGF LAG seven-pass G-type receptor fmi-1
GPLIN_000044800	-0.123012	0.999835	Uncharacterized protein BM_BM10735
GPLIN_000044900	-0.0851679	0.999835	putative death-receptor fusion protein (DUF2428) domain-containing protein
GPLIN_000045000	-0.0810113	0.999835	Ran-binding protein 9
GPLIN_000045100	-0.113074	0.999835	BTB/POZ domain-containing protein 1
GPLIN_000045200	0.0530529	0.999835	hypothetical protein GPALN_010582
GPLIN_000045300	0.208538	0.999835	hypothetical protein GPALN_010582
GPLIN_000045400	0.0860325	0.999835	hypothetical protein GPALN_010582
GPLIN_000045500	0.0596326	0.999835	Adenylyl cyclase V
GPLIN_000045600	-0.103193	0.999835	BTB/POZ domain-containing protein 1
GPLIN_000045700	0.00888265	0.999835	hypothetical protein GPALN_010580
GPLIN_000045800	0.0439937	0.999835	Zinc finger, C2H2 type
GPLIN_000045900	0.0739613	NA	hypothetical protein GPALN_010590
GPLIN_000046000	0.0875291	0.999835	hypothetical protein GPALN_011580
GPLIN_000046100	-0.489529	0.430588	ornithine decarboxylase
GPLIN_000046200	0.112148	0.999835	Valyl-tRNA synthetase
GPLIN_000046300	0.105789	0.999835	Ran-binding protein 9
GPLIN_000046400	-0.348457	0.649516	Ran-binding protein 9
GPLIN_000046500	-0.136757	0.999835	E3 ubiquitin-protein ligase
GPLIN_000593100	3.56435	1.15733e-08	Sugar transporter SWEET1
GPLIN_000046700	0.0387634	0.999835	Ran-binding protein 9
GPLIN_000046800	-0.0016416	NA	Ran-binding protein 9
GPLIN_000046900	-0.0694592	0.999835	[Heparan sulfate]-glucosamine N-sulfotransferase
GPLIN_000047000	-0.0198797	NA	---NA---
GPLIN_000047100	-0.176354	0.999835	hypothetical protein GPALN_003259
GPLIN_000047200	0.0084002	NA	hypothetical protein GPALN_003180
GPLIN_000047300	-0.0137496	NA	hypothetical protein GPALN_004882
GPLIN_000047400	-0.0384486	0.999835	Ran-binding protein 9
GPLIN_000047500	0.190255	0.999835	Ran-binding protein 9
GPLIN_000047600	0.0829995	0.999835	hypothetical protein GPALN_011737
GPLIN_000047700	-0.190172	0.999835	Ran-binding protein 9
GPLIN_000047800	-0.000602684	0.999835	Six-bladed beta-propeller, TolB-like domain and WD40-like Beta Propeller repeat and WD40/YVTN repeat-like-containing domain-containing protein
GPLIN_000047900	0.305376	0.999835	hypothetical protein GPALN_011741
GPLIN_000048000	-0.0760768	0.999835	hypothetical protein GPALN_011742
GPLIN_000048100	-0.0160537	0.999835	Ran-binding protein 9
GPLIN_000048200	-0.253142	0.999835	hypothetical protein GPALN_011744
GPLIN_000048300	0.107207	0.999835	Patched family protein
GPLIN_000048400	0.114346	0.999835	chondroitin N-acetylgalactosaminyltransferase
GPLIN_000048500	0.132274	0.999835	zinc-finger of RNA-polymerase i-specific TFIIB, rrn7 domain-containing protein
GPLIN_000048600	0.000594928	NA	hypothetical protein GPALN_012156
GPLIN_000048700	0.048424	0.999835	hypothetical protein GPALN_006633
GPLIN_000048800	-0.0483554	0.999835	Beta-1,3-galactosyltransferase 2
GPLIN_000048900	0.0493999	NA	Beta-1,3-galactosyltransferase 2
GPLIN_000049000	-0.329998	0.974814	Beta-1,3-galactosyltransferase 2
GPLIN_000049100	0.00449512	0.999835	BTB/POZ domain-containing protein 1
GPLIN_000049200	0.100747	0.999835	hypothetical protein GPALN_004618
GPLIN_000049300	-0.0155472	0.999835	hypothetical protein GPALN_010369
GPLIN_000049400	-0.00418524	0.999835	MH2 domain-containing protein
GPLIN_000049500	0.0915476	0.999835	Astacin (Peptidase M12A)
GPLIN_000049600	-0.110441	NA	Ran-binding protein 9
GPLIN_000049700	-0.0126713	0.999835	MFS domain-containing protein
GPLIN_000049800	-0.114844	0.999835	ZIP zinc transporter domain-containing protein
GPLIN_000049900	-0.1638	0.999835	Bestrophin/UPF0187 family-containing protein
GPLIN_000050000	-0.0775117	0.999835	Phospholipase A2-like protein Y52B11A.8
GPLIN_000050100	-0.0361379	0.999835	Aldolase_II domain-containing protein
GPLIN_000050200	0.0624854	0.999835	unnamed protein product
GPLIN_000050300	-0.0240114	0.999835	serpentine type 7TM GPCR chemoreceptor srt domain-containing protein
GPLIN_000050400	-0.172907	0.999835	Metallophosphoesterase domain containing protein
GPLIN_000050500	-0.0097628	0.999835	---NA---
GPLIN_000050600	-0.136676	0.999835	Otopetrin domain containing protein
GPLIN_000050700	-0.238193	0.999835	S-(hydroxymethyl)glutathione dehydrogenase/class III alcohol dehydrogenase
GPLIN_000050800	0.00977808	0.999835	UDP-glucoronosyl and UDP-glucosyl transferase domain-containing protein
GPLIN_000050900	-0.19057	0.999835	glutamate carboxypeptidase 2-like family protein
GPLIN_000051000	-0.133242	0.999835	hypothetical protein Mgra_00009998, partial
GPLIN_000051100	-0.0485953	0.999835	unnamed protein product
GPLIN_000051200	0.0175912	NA	unnamed protein product
GPLIN_000051300	-0.0067667	NA	hypothetical protein GPALN_016301
GPLIN_000051400	0.0737884	0.999835	---NA---
GPLIN_000051500	-0.104298	0.999835	Ran-binding protein 9
GPLIN_000051600	-0.113538	0.999835	Ran-binding protein 9
GPLIN_000051700	0.00877004	NA	hypothetical protein GPALN_002112
GPLIN_000051800	-0.0433145	NA	hypothetical protein GPALN_003253
GPLIN_000051900	0.00899863	0.999835	hypothetical protein GPALN_003277
GPLIN_000052000	-0.0529214	0.999835	Four and a half LIM domains protein 3
GPLIN_000052100	-0.0520888	0.999835	cytoplasmic polyadenylation element binding protein CPEB2, putative
GPLIN_000052200	0.046321	0.999835	TspO/MBR family protein
GPLIN_000052300	0.139994	0.999835	C3H1-type domain-containing protein
GPLIN_000052400	-0.0998259	0.999835	zinc finger, C4 type
GPLIN_000052500	-0.0483949	0.999835	Eukaryotic translation initiation factor 3 subunit E
GPLIN_000052600	-0.0567385	0.999835	putative nuclear hormone receptor HR3
GPLIN_000052700	-0.013161	0.999835	Eukaryotic translation initiation factor 3 subunit E
GPLIN_000052800	-0.128305	0.999835	WGR domain containing protein
GPLIN_000052900	-0.0400041	0.999835	Protein Y34B4A.7
GPLIN_000053000	-0.0648372	0.999835	Paired amphipathic helix protein Sin3b
GPLIN_000053100	-0.159354	0.999835	fibronectin type III domain-containing protein
GPLIN_000053200	0.113041	0.999835	BTB/POZ domain-containing protein 1
GPLIN_000053300	-0.0319356	0.999835	Paired amphipathic helix protein Sin3b
GPLIN_000053400	0.107389	NA	Beta-1,3-galactosyl-O-glycosyl-glycoprotein beta-1,6-N-acetylglucosaminyltransferase
GPLIN_000053500	0.130395	0.999835	Ubiquitin-conjugating enzyme E2 variant 1
GPLIN_000053600	0.0623193	0.999835	ubiquitin-conjugating enzyme domain-containing protein
GPLIN_000053700	0.162855	0.999835	hypothetical protein GPALN_011271
GPLIN_000053800	-0.127073	0.999835	hypothetical protein GPALN_011272
GPLIN_000053900	0.0560075	0.999835	Nucleolar protein,Nop52 containing protein
GPLIN_000054000	0.135596	0.999835	histidine triad domain protein
GPLIN_000054100	0.369437	0.283625	Translation elongation factor EF-1 subunit alpha
GPLIN_000054200	-0.0172595	0.999835	Secretory carrier-associated membrane protein
GPLIN_000054300	0.20758	0.999835	Tropomyosin
GPLIN_000054400	0.0388886	0.999835	hypothetical protein GPALN_011280
GPLIN_000054500	0.0022506	0.999835	fibronectin type III domain-containing protein
GPLIN_000054600	0.411322	0.29047	zona pellucida-like domain protein
GPLIN_000054700	0.330435	0.672116	phosphoribosyl transferase domain-containing protein
GPLIN_000054800	0.0648676	0.999835	Serine/threonine-protein kinase RIO2
GPLIN_000054900	-0.00663641	0.999835	Heavy metal tolerance factor 1
GPLIN_000055000	0.0462843	0.999835	ABC transporter domain-containing protein
GPLIN_000055100	-0.0237503	0.999835	Speckle-type POZ protein
GPLIN_000055200	0.126819	0.999835	mago nashi protein
GPLIN_000055300	0.136614	0.999835	MFAP1 domain-containing protein
GPLIN_000055400	0.0546315	0.999835	G protein-coupled receptor, rhodopsin-like family and GPCR, rhodopsin-like, 7TM domain-containing protein
GPLIN_000055500	0.266497	0.999835	Nuclear anchorage protein 1
GPLIN_000055600	-0.163045	NA	unnamed protein product, partial
GPLIN_000055700	-0.0822386	0.999835	reverse transcriptase
GPLIN_000055800	0.0604142	0.999835	mucin-2-like protein
GPLIN_000055900	0.341592	0.784635	unnamed protein product
GPLIN_000056000	0.11432	0.999835	unnamed protein product
GPLIN_000056100	0.228762	0.999835	cytochrome P450 3A24-like protein
GPLIN_000056200	0.0515851	0.999835	eukaryotic glutathione synthase, ATP binding domain-containing protein
GPLIN_000056300	-0.0811442	0.999835	trypsin domain-containing protein
GPLIN_000056400	-0.0148108	NA	hypothetical protein GPALN_002180
GPLIN_000056500	-0.13854	0.999835	Protein GLB-2
GPLIN_000056600	-0.0620858	0.999835	cytochrome p450 domain-containing protein
GPLIN_000056700	-0.170546	0.999835	srg family chemoreceptor domain-containing protein
GPLIN_000056800	-0.0139364	0.999835	hypothetical protein GPALN_005778
GPLIN_000056900	-0.152808	0.999835	Carnitine O-palmitoyltransferase 2, mitochondrial
GPLIN_000057000	-0.0608569	0.999835	Ran-binding protein 9
GPLIN_000057100	0.172652	0.999835	Ran-binding protein 9
GPLIN_000057200	-0.00263745	0.999835	host cell factor 1
GPLIN_000057300	-0.187468	0.999835	Sodium bicarbonate transporter-like protein 11
GPLIN_000057400	-0.0284617	0.999835	hypothetical protein GPALN_007744
GPLIN_000057500	-0.00548896	0.999835	hypothetical protein GPALN_007742
GPLIN_000057600	0.156032	0.999835	E9 protein
GPLIN_000057700	-0.279012	0.999835	hypothetical protein GPALN_007740
GPLIN_000057800	0.0525488	0.999835	hypothetical protein GPALN_007739
GPLIN_000057900	0.163788	0.999835	hypothetical protein GPALN_007738
GPLIN_000058000	-0.00064699	0.999835	hypothetical protein GPALN_007736
GPLIN_000058100	-0.15886	0.999835	spermatogenesis associated 11
GPLIN_000058200	0.195869	0.999835	c2 domain-containing protein
GPLIN_000058300	0.148355	0.999835	Protein CBR-HPR-9
GPLIN_000058400	-0.142344	0.999835	protein tyrosine kinase
GPLIN_000058500	-0.0356177	0.999835	hypothetical protein GPALN_003608
GPLIN_000058600	-0.034026	0.999835	cell death abnormality protein 1
GPLIN_000058700	0.183221	0.999835	Ras family protein
GPLIN_000058800	0.143568	0.999835	triacylglycerol lipase
GPLIN_000058900	-0.0313696	0.999835	putative translation elongation factor Tu
GPLIN_000059000	0.129142	0.999835	Armadillo/beta-catenin-like repeat protein
GPLIN_000059100	0.0445092	0.999835	POU domain protein
GPLIN_000059200	0.125991	0.999835	GMC oxidoreductase
GPLIN_000059300	0.0658983	0.999835	signal peptidase complex catalytic subunit SEC11C
GPLIN_000059400	0.0298509	0.999835	Protein disulfide-isomerase TMX3
GPLIN_000059500	-0.102558	0.999835	mitochondrial small ribosomal subunit rsm22 domain-containing protein
GPLIN_000059600	0.0949034	0.999835	RNA polymerase rpb6 domain-containing protein
GPLIN_000059700	0.0190607	0.999835	Regulation of nuclear pre-mRNA domain-containing protein 2
GPLIN_000059800	0.0563674	0.999835	Protein CBG15355
GPLIN_000059900	-0.0667428	0.999835	AP-1 complex subunit gamma-1
GPLIN_000060000	-0.010875	0.999835	putative glycerol kinase 5
GPLIN_000060100	0.12022	0.999835	CX module
GPLIN_000060200	-0.0151552	0.999835	unnamed protein product, partial
GPLIN_000060300	-0.138319	0.999835	---NA---
GPLIN_000060400	-0.00227145	0.999835	Ubiquitin carboxyl-terminal hydrolase 7
GPLIN_000060500	-0.103273	0.999835	Ubiquitin carboxyl-terminal hydrolase 7
GPLIN_000060600	0.0427365	0.999835	---NA---
GPLIN_000060700	-0.122099	0.999835	ADP/ATP translocase
GPLIN_000060800	0.175766	0.999835	putative effector protein
GPLIN_000060900	0.0220162	NA	trypsin domain-containing protein
GPLIN_000061000	0.195533	0.999835	serpentine type 7TM GPCR chemoreceptor srsx domain-containing protein
GPLIN_000061100	-0.0799471	0.999835	DNA-directed RNA polymerase subunit beta
GPLIN_000061200	-0.0155145	NA	hypothetical protein GPALN_005796
GPLIN_000061300	0.370359	0.734522	glycosyltransferase family 92 domain-containing protein
GPLIN_000061400	-0.00210823	0.999835	molybdopterin-binding domain of aldehyde dehydrogenase domain-containing protein
GPLIN_000061500	0.105444	0.999835	hypothetical protein GPALN_002334
GPLIN_000061600	0.0369638	0.999835	unnamed protein product
GPLIN_000061700	-0.216671	0.999835	FSA-C domain-containing protein
GPLIN_000061800	-0.124295	0.999835	ABC transporter transmembrane region domain-containing protein
GPLIN_000061900	0.113361	0.999835	Patched family protein
GPLIN_000062000	0.202101	0.999835	ribosomal protein S14p/S29e
GPLIN_000062100	0.160747	0.999835	40S ribosomal protein S6
GPLIN_000062200	-0.133471	0.999835	ESCRT-II complex subunit domain-containing protein
GPLIN_000062300	0.0425047	0.999835	tRNA methyltransferase complex GCD14 subunit domain-containing protein
GPLIN_000062400	-0.0499672	0.999835	Senescence domain-containing protein
GPLIN_000062500	0.0420263	0.999835	NAD dependent epimerase/dehydratase family protein
GPLIN_000062600	0.0400551	0.999835	zinc finger, C2H2 type
GPLIN_000062700	-0.0108833	0.999835	Homeobox domain-containing protein
GPLIN_000062800	0.158077	0.999835	IRS-type PTB domain-containing protein
GPLIN_000062900	0.00555005	0.999835	hypothetical protein GPALN_015603
GPLIN_000063000	0.139113	0.999835	---NA---
GPLIN_000063100	-0.147033	0.999835	---NA---
GPLIN_000063200	-0.286339	0.999835	---NA---
GPLIN_000063300	-0.0712792	0.999835	---NA---
GPLIN_000063400	-0.0399565	0.999835	myb/SANT-like DNA-binding domain-containing protein
GPLIN_000063500	0.0236002	0.999835	---NA---
GPLIN_000063600	-0.0330029	0.999835	Leucine Rich repeat-containing domain protein
GPLIN_000063700	-0.0280499	0.999835	---NA---
GPLIN_000063800	-0.120173	0.999835	---NA---
GPLIN_000063900	-0.0180883	0.999835	phospholipase A2-like protein Y52B11A.8
GPLIN_000064000	-0.0632277	0.999835	---NA---
GPLIN_000064100	0.0770344	0.999835	---NA---
GPLIN_000064200	-0.15123	0.999835	Ubiquitin carboxyl-terminal hydrolase 7
GPLIN_000064300	-0.031196	0.999835	astacin (Peptidase family m12A) domain-containing protein
GPLIN_000064400	-0.0461518	0.999835	Methyltransferase type 11 domain containing protein
GPLIN_000064500	0.0869325	0.999835	hypothetical protein Ddc_17372
GPLIN_000064600	-0.140684	0.999835	SET domain protein
GPLIN_000064700	0.0118246	0.999835	triose-phosphate transporter family domain-containing protein
GPLIN_000064800	0.0648547	0.999835	Mov34/MPN/PAD-1 family protein
GPLIN_000064900	0.111116	0.999835	Reticulon-4-interacting protein 1, mitochondrial
GPLIN_000065000	0.210426	0.999835	serine/threonine protein phosphatase
GPLIN_000065100	-0.00650339	0.999835	prolyl oligopeptidase family domain-containing protein
GPLIN_000065200	0.0988604	0.999835	Thymidylate synthase
GPLIN_000065300	0.11839	0.999835	Serine/threonine-protein phosphatase Pgam5, mitochondrial
GPLIN_000065400	0.0910199	0.999835	protein kinase domain-containing protein
GPLIN_000065500	-0.189685	0.999835	hypothetical protein DdX_14315
GPLIN_000065600	0.128107	0.999835	U3 small nucleolar RNA interacting protein 2
GPLIN_000065700	-0.155423	0.999835	c2 domain-containing protein
GPLIN_000065800	-0.0723457	0.999835	---NA---
GPLIN_000065900	-0.165378	0.999835	transforming acidic coiled-coil-containing protein (TACC) domain-containing protein
GPLIN_000066000	-0.0616105	0.999835	kunitz/Bovine pancreatic trypsin inhibitor
GPLIN_000066100	-0.0452507	0.999835	histone chaperone like domain-containing protein
GPLIN_000066200	-0.102282	0.999835	Protein HMG-5
GPLIN_000066300	-0.186591	0.999835	serpentine type 7TM GPCR chemoreceptor srt domain-containing protein
GPLIN_000066400	-0.186459	0.999835	AIG1 family domain-containing protein
GPLIN_000066500	0.00191891	NA	hypothetical protein GPALN_006070
GPLIN_000066600	0.0512502	0.999835	hypothetical protein GPALN_014284
GPLIN_000066700	-0.112828	0.999835	7TM GPCR protein
GPLIN_000066800	-0.000648544	0.999835	hypothetical protein GPALN_013312
GPLIN_000066900	-0.23993	0.999835	serpentine type 7TM GPCR chemoreceptor srd domain-containing protein
GPLIN_000067000	-0.0204949	0.999835	shTK domain protein
GPLIN_000067100	0.000594928	NA	---NA---
GPLIN_000067200	0.161303	0.999835	hypothetical protein GPALN_012016
GPLIN_000067300	-0.135549	0.999835	hypothetical protein GPALN_014153
GPLIN_000067400	-0.00439235	NA	hypothetical protein GPALN_006577
GPLIN_000067500	NA	NA	unnamed protein product
GPLIN_000067600	-0.0067667	NA	unnamed protein product
GPLIN_000067700	-0.130935	0.999835	CRE-TWK-20 protein
GPLIN_000067800	0.0266189	NA	---NA---
GPLIN_000067900	NA	NA	Ran-binding protein 9
GPLIN_000068000	-0.058793	0.999835	unnamed protein product
GPLIN_000068100	-0.234228	0.999835	Ankyrin repeat domain-containing protein 44
GPLIN_000068200	0.0546053	0.999835	g-patch domain-containing protein
GPLIN_000068300	-0.152159	0.999835	hypothetical protein GPALN_003249
GPLIN_000068400	-0.315577	0.999835	Protein kinase domain and Serine/threonine-/dual specificity protein kinase, catalytic domain and Protein kinase-like domain-containing protein
GPLIN_000068500	0.158472	0.999835	hypothetical protein GPALN_003251
GPLIN_000068600	0.00346306	NA	Tau-tubulin kinase 1
GPLIN_000068700	0.347673	0.999835	hypothetical protein GPALN_003251
GPLIN_000068800	0.12048	0.999835	hypothetical protein GPALN_003252
GPLIN_000068900	-0.0208874	0.999835	hypothetical protein GPALN_003253
GPLIN_000069000	-0.0185162	0.999835	hypothetical protein GPALN_003254
GPLIN_000069100	-0.181457	0.999835	hypothetical protein GPALN_003255
GPLIN_000069200	-0.0650177	0.999835	neuralized domain-containing protein
GPLIN_000069300	0.0732453	0.999835	hypothetical protein GPALN_003257
GPLIN_000069400	-0.0287707	NA	---NA---
GPLIN_000069500	-0.178565	0.999835	hypothetical protein GPALN_003273
GPLIN_000069600	-0.0257327	0.999835	hypothetical protein GPALN_003259
GPLIN_000069700	-0.101861	0.999835	hypothetical protein GPALN_003280
GPLIN_000069800	0.0367187	0.999835	cofactor of BRCA1 (COBRA1) domain-containing protein
GPLIN_000069900	0.198031	0.999835	hypothetical protein GPALN_012613
GPLIN_000070000	-0.0253698	0.999835	Potassium voltage-gated channel subfamily B member 1
GPLIN_000070100	-0.0872109	0.999835	tubulin-tyrosine ligase family domain-containing protein
GPLIN_000070200	-0.185954	0.999835	CBN-JMJC-1 protein
GPLIN_000070300	-0.0411174	0.999835	G-PROTEIN-RECEP-F1-2 domain-containing protein
GPLIN_000070400	-0.185097	0.999835	putative G-protein coupled receptor
GPLIN_000070500	-0.0130141	0.999835	zona pellucida-like domain-containing protein
GPLIN_000070600	0.141481	0.999835	Transforming protein v-Fos/v-Fox
GPLIN_000070700	0.0866121	0.999835	Protein CBR-EMB-9
GPLIN_000070800	-0.118138	0.999835	hypothetical protein Y032_1035g3459
GPLIN_000070900	-0.298104	0.999835	ion transport protein domain-containing protein
GPLIN_000071000	0.0154123	0.999835	Acetylcholine receptor subunit alpha-type acr-16
GPLIN_000071100	0.00129465	0.999835	G-PROTEIN-RECEP-F1-2 domain-containing protein
GPLIN_000071200	0.0132367	0.999835	Cystathionine beta-synthase
GPLIN_000071300	-0.0314188	0.999835	RUN domain-containing protein
GPLIN_000071400	0.147945	0.999835	NLP-42 protein
GPLIN_000071500	0.420448	0.470381	hypothetical protein GPALN_012623
GPLIN_000071600	0.062872	0.999835	Tyrosine-protein kinase receptor
GPLIN_000071700	0.0629183	0.999835	2103308Aesophageal gland protein
GPLIN_000071800	-0.0222076	0.999835	AP-2 complex subunit sigma
GPLIN_000071900	0.0340029	0.999835	Protein RDY-2 b
GPLIN_000072000	0.124852	0.999835	nose resistant to fluoxetine protein 5
GPLIN_000072100	-0.00406571	0.999835	tetratricopeptide repeat protein
GPLIN_000072200	-0.0468499	0.999835	kinesin light chain (KLC), putative
GPLIN_000072300	0.00801945	NA	hypothetical protein GPALN_006630
GPLIN_000072400	-0.247557	NA	secretory protein 4D06
GPLIN_000072500	-0.0243336	0.999835	MSP (Major sperm protein) domain-containing protein
GPLIN_000072600	0.362525	0.969273	Ribokinase
GPLIN_000072700	-0.0714872	0.999835	Phospholipase A(2)
GPLIN_000072800	-0.233491	0.999835	hypothetical protein GPALN_004970
GPLIN_000072900	-0.0777181	0.999835	hypothetical protein GPALN_004972
GPLIN_000073000	-0.0393723	0.999835	hypothetical protein GPALN_004974
GPLIN_000073100	-0.0829915	0.999835	PPM-type phosphatase domain-containing protein
GPLIN_000073200	-0.298076	0.999835	phospholipase A2-like protein Y52B11A.8
GPLIN_000073300	-0.194228	0.999835	BTB/POZ domain-containing protein 1
GPLIN_000073400	0.0215468	NA	---NA---
GPLIN_000073500	0.18755	NA	DnaJ sub B member 5
GPLIN_000073600	-0.0928016	0.999835	hypothetical protein GPALN_004977
GPLIN_000073700	0.0212986	0.999835	Lysophospholipid acyltransferase 5
GPLIN_000073800	0.268518	NA	Histone H1.0
GPLIN_000073900	0.137844	0.999835	hypothetical protein GPALN_006579
GPLIN_000074000	-0.0336222	0.999835	hypothetical protein GPALN_004979
GPLIN_000911900	3.27345	2.71739e-07	Lipase, class 3 family-containing protein
GPLIN_000074200	-0.0142527	NA	BTB/POZ domain-containing protein 1
GPLIN_000074300	-0.0815438	0.999835	Chloride channel protein
GPLIN_000074400	-0.083453	0.999835	Chloride channel protein
GPLIN_000074500	-0.00830128	0.999835	CBN-NMUR-3 protein
GPLIN_000074600	-0.0735287	0.999835	ATP synthase B-like protein
GPLIN_000074700	-0.0958545	0.999835	ATP synthase B-like protein
GPLIN_000074800	0.00242802	0.999835	Salivary glue protein Sgs-3 precursor
GPLIN_000074900	0.0202572	0.999835	c2H2-type zinc-finger domain-containing protein
GPLIN_000075000	0.148112	0.999835	c2H2-type zinc-finger domain-containing protein
GPLIN_000075100	0.0277242	0.999835	hypothetical protein GPALN_014457
GPLIN_000075200	-0.0626757	0.999835	hypothetical protein GPALN_010913
GPLIN_000075300	-0.145356	0.999835	syntaxin-binding protein 5-like
GPLIN_000075400	0.00623003	0.999835	Syntaxin-binding protein 5
GPLIN_000075500	-0.0370168	0.999835	EGF-like domain-containing protein
GPLIN_000075600	NA	NA	hypothetical protein GPALN_005995
GPLIN_000075700	-0.017464	NA	von Willebrand factor type A domain protein
GPLIN_000075800	0.13887	0.999835	60S ribosomal protein L22
GPLIN_000075900	-0.12577	0.999835	SET domain-containing protein
GPLIN_000076000	-0.158376	0.999835	[histone H3]-lysine(27) N-trimethyltransferase
GPLIN_000076100	0.153922	0.999835	ribophorin II
GPLIN_000076200	0.0113366	0.999835	TspO/MBR family protein
GPLIN_000076300	0.0944288	0.999835	V-type ATPase, C subunit
GPLIN_000076400	-0.0446205	0.999835	ankyrin repeats (3 copies) domain-containing protein
GPLIN_000076500	0.101161	0.999835	MFS domain-containing protein
GPLIN_000076600	-0.0820027	0.999835	Ammonium transporter
GPLIN_000076700	-0.0021354	0.999835	DEAD/DEAH box helicase domain-containing protein
GPLIN_000076800	0.0315611	0.999835	repeat in HS1/Cortactin
GPLIN_000076900	0.0461925	0.999835	Sua5/YciO/YrdC/YwlC family protein
GPLIN_000077000	-0.0176878	0.999835	---NA---
GPLIN_000077100	0.187065	0.999835	---NA---
GPLIN_000077200	-0.0463425	0.999835	Armadillo/beta-catenin-like repeat family protein
GPLIN_000077300	0.0973318	0.999835	KA1 domain-containing protein
GPLIN_000077400	-0.167986	0.999835	hypothetical protein GPALN_010841
GPLIN_000077500	-0.0774553	0.999835	RNA-directed RNA polymerase
GPLIN_000077600	-0.141038	0.999835	Phosphodiesterase delta-like protein
GPLIN_000077700	-0.00639319	0.999835	gamma-aminobutyric acid receptor-associated protein
GPLIN_000077800	0.0993579	0.999835	Cytochrome b-c1 complex subunit 7
GPLIN_000077900	0.141663	0.999835	ARID/BRIGHT DNA binding domain containing protein
GPLIN_000078000	0.146272	0.999835	phospholipase D domain protein
GPLIN_000078100	-0.201055	0.999835	amiloride-sensitive sodium channel domain-containing protein
GPLIN_000078200	0.157141	0.999835	50S ribosomal protein L22
GPLIN_000078300	0.0607082	0.999835	Serine/threonine-protein phosphatase
GPLIN_000078400	0.184745	0.999835	phosducin domain-containing protein
GPLIN_000078500	0.0501994	0.999835	ATPase domain containing protein
GPLIN_000078600	-0.0744297	0.999835	NTF2 domain-containing protein
GPLIN_000078700	-0.119989	0.999835	Iron-sulfur cluster co-chaperone protein HscB, mitochondrial
GPLIN_000078800	-0.0177693	0.999835	IBR domain, a half RING-finger domain-containing protein
GPLIN_000078900	-0.0297421	0.999835	transcription elongation factor SPT4
GPLIN_000079000	-0.0699465	0.999835	haloacid dehalogenase-like hydrolase domain-containing protein
GPLIN_000079100	0.00466815	NA	---NA---
GPLIN_000079200	-0.0868629	0.999835	FERM domain-containing protein 8
GPLIN_000079300	-0.0866014	0.999835	---NA---
GPLIN_000079400	0.0125232	0.999835	Nuclear hormone receptor family member nhr-67
GPLIN_000079500	-0.0447318	0.999835	Flavin-binding monooxygenase-like protein
GPLIN_000079600	0.116048	0.999835	Phosphate carrier protein, mitochondrial
GPLIN_000079700	0.0695154	0.999835	hypothetical protein GPALN_003272
GPLIN_000079800	-0.0257088	0.999835	ABC transporter domain-containing protein
GPLIN_000079900	0.0777202	0.999835	KE2 family protein
GPLIN_000080000	0.0155258	0.999835	heat shock protein 70
GPLIN_000080100	0.0844625	0.999835	Protein H01G02.3 b
GPLIN_000080200	-0.104402	0.999835	unnamed protein product
GPLIN_000080300	0.0367814	0.999835	CortBP2 domain-containing protein
GPLIN_000080400	0.0115319	0.999835	---NA---
GPLIN_000080500	-0.188279	0.999835	piwi domain-containing protein
GPLIN_000080600	0.0783708	0.999835	myb-like DNA-binding domain-containing protein
GPLIN_000080700	-0.0547712	0.999835	sodium bile acid symporter family protein
GPLIN_000080800	0.154854	0.999835	RNA exonuclease 4
GPLIN_000080900	0.096411	0.999835	LanC-like protein 3-like protein
GPLIN_000081000	-0.0802391	0.999835	Protein R05G6.1
GPLIN_000081100	0.113603	0.999835	Ras-GEF domain-containing family member 1B-A
GPLIN_000081200	-0.193464	0.999835	G-protein coupled receptor daf-37
GPLIN_000081300	-0.00275134	0.999835	G-protein coupled receptor daf-37
GPLIN_000081400	0.0961543	0.999835	Protein Xrp2
GPLIN_000081500	0.0235143	0.999835	Protein phosphatase inhibitor 2
GPLIN_000081600	-0.0392607	0.999835	dynamin central region domain-containing protein
GPLIN_000081700	0.266607	0.999835	hypothetical protein GPALN_007758
GPLIN_000081800	-0.0837101	0.999835	AIG1 family domain-containing protein
GPLIN_000081900	-0.119098	0.999835	aaa atpase domain containing protein
GPLIN_000082000	0.00660221	NA	hypothetical protein GPALN_009805
GPLIN_000082100	-0.0737102	0.999835	GWT1 domain-containing protein
GPLIN_000082200	0.172067	0.999835	hypothetical protein GPALN_016303
GPLIN_000082300	-0.0916438	0.999835	Ran-binding protein 9
GPLIN_000082400	0.00730617	0.999835	hypothetical protein GPALN_003215
GPLIN_000082500	0.311758	0.974814	AMP-binding enzyme domain-containing protein
GPLIN_000082600	-0.204248	0.999835	Presequence protease, mitochondrial
GPLIN_000082700	-0.316523	0.999835	Bm12990, isoform a
GPLIN_000082800	-0.145548	0.999835	hypothetical protein GPALN_003163
GPLIN_000082900	0.276495	0.999835	SH2 domain-containing protein
GPLIN_000083000	0.0891459	0.999835	Slo-interacting protein 1
GPLIN_000083100	0.0700478	0.999835	Slo-interacting protein 1
GPLIN_000083200	0.0233219	0.999835	hypothetical protein GPALN_003222
GPLIN_000083300	0.218476	0.999835	cytochrome p450 domain-containing protein
GPLIN_000083400	0.0933798	0.999835	cytochrome p450 domain-containing protein
GPLIN_000083500	0.157881	0.999835	alveolar soft part sarcoma chromosome region, candidate 1, putative
GPLIN_000083600	0.0865751	0.999835	60S ribosomal protein L12
GPLIN_000083700	0.23201	0.999835	60S ribosomal protein L23a
GPLIN_000083800	-0.16691	0.999835	unnamed protein product
GPLIN_000083900	-0.211318	0.999835	Cysteine synthase 1
GPLIN_000084000	-0.0620247	NA	hypothetical protein GPALN_013208
GPLIN_000084100	0.242707	0.999835	g-patch domain-containing protein
GPLIN_000084200	0.109197	0.999835	RIKEN cDNA 2810439K08, putative
GPLIN_000084300	0.0780243	0.999835	Protein Y48A6C.4
GPLIN_000084400	-0.0971814	0.999835	neurotransmitter-gated ion-channel ligand binding domain-containing protein
GPLIN_000830000	2.56455	2.98571e-05	zinc carboxypeptidase
GPLIN_000084600	-0.0480599	0.999835	hypothetical protein GPALN_005728
GPLIN_000084700	-0.256583	0.999835	hypothetical protein GPALN_005728
GPLIN_000084800	-0.179891	0.999835	Poly(A) polymerase alpha
GPLIN_000084900	-0.0192431	0.999835	hypothetical protein GPALN_005729
GPLIN_000085000	0.000135657	0.999835	hypothetical protein GPALN_005731
GPLIN_000085100	0.0640608	0.999835	Fatty-acid amide hydrolase 2
GPLIN_000085200	0.151149	0.999835	hypothetical protein GPALN_005735
GPLIN_000085300	-0.0904844	0.999835	Fatty-acid amide hydrolase 2
GPLIN_000085400	-0.0908738	0.999835	S-(hydroxymethyl)glutathione dehydrogenase
GPLIN_000085500	-0.0914232	0.999835	hypothetical protein GPALN_005736
GPLIN_000085600	-0.0551922	0.999835	polynucleotide adenylyltransferase
GPLIN_000085700	0.336165	0.999835	neurotransmitter-gated ion-channel ligand binding domain-containing protein
GPLIN_000085800	0.356055	0.999835	hypothetical protein GPALN_005740
GPLIN_000085900	-0.0371729	0.999835	Paired amphipathic helix protein Sin3b
GPLIN_000086000	0.0740736	0.999835	hypothetical protein GPALN_005742
GPLIN_000086100	-0.0865133	0.999835	hypothetical protein GPALN_005744
GPLIN_000086200	0.0263645	NA	hypothetical protein GPALN_005744
GPLIN_000086300	0.000594928	NA	hypothetical protein GPALN_003422
GPLIN_000086400	0.175982	NA	CRE-UGT-54 protein
GPLIN_000086500	0.362654	0.999835	hypothetical protein GPALN_005746
GPLIN_000086600	-0.0591046	0.999835	---NA---
GPLIN_000086700	-0.0948638	0.999835	F-actin-capping protein subunit alpha
GPLIN_000086800	0.0161185	0.999835	Protein F53F4.11
GPLIN_000086900	-0.115313	0.999835	WAP-type (Whey acidic protein) 'four-disulfide core' domain-containing protein
GPLIN_000087000	-0.0317361	0.999835	NOC3-like protein
GPLIN_000087100	-0.0485884	0.999835	hypothetical protein GPALN_012684
GPLIN_000087200	-0.0325462	0.999835	Vacuolar protein sorting-associated protein 54
GPLIN_000087300	-0.136504	0.999835	Amiloride-sensitive sodium channel
GPLIN_000087400	0.134602	0.999835	ESCO1/2 acetyl-transferase domain-containing protein
GPLIN_000087500	0.10296	0.999835	sugar efflux transporter for intercellular exchange domain-containing protein
GPLIN_000087600	0.159427	0.999835	Tubulin--tyrosine ligase-like protein 9
GPLIN_000087700	-0.104279	0.999835	Coiled-coil domain-containing protein 75
GPLIN_000087800	0.0995696	0.999835	Coiled-coil domain-containing protein 75
GPLIN_000087900	0.10324	0.999835	putative 2-oxoglutarate dehydrogenase E1 component DHKTD1-like protein, mitochondrial
GPLIN_000088000	0.02123	0.999835	dpy-30 motif domain-containing protein
GPLIN_000088100	-0.129259	0.999835	mak10 subunit, natC n(alpha)-terminal acetyltransferase domain-containing protein
GPLIN_000088200	-0.054481	0.999835	putative 2-oxoglutarate dehydrogenase E1 component DHKTD1-like protein, mitochondrial
GPLIN_000088300	0.00465721	0.999835	eukaryotic translation initiation factor 5
GPLIN_000088400	-0.202043	0.999835	hypothetical protein GPALN_012698
GPLIN_000088500	0.0417256	0.999835	eukaryotic translation initiation factor 5
GPLIN_000088600	-0.10096	0.999835	Ribosomal protein S23 domain containing protein
GPLIN_000088700	0.0960989	0.999835	subtilase family domain-containing protein
GPLIN_000088800	0.254838	0.999835	Protein CBG26903
GPLIN_000088900	-0.0317409	0.999835	26S proteasome non-ATPase regulatory subunit 2
GPLIN_000089000	0.052494	0.999835	ELM2 domain containing protein
GPLIN_000089100	0.067738	0.999835	major intrinsic protein domain-containing protein
GPLIN_000089200	0.132779	0.999835	signal recognition particle receptor beta subunit domain-containing protein
GPLIN_000089300	-0.132186	0.999835	putative transmembrane protein domain-containing protein
GPLIN_000089400	-0.422771	0.68793	hypothetical protein GPALN_013239
GPLIN_000089500	0.171825	0.999835	T-cell receptor beta chain ANA 11, putative
GPLIN_000089600	0.00924156	0.999835	C-type lectin domain-containing protein
GPLIN_000089700	-0.0833151	0.999835	Spectrin repeat-containing domain protein
GPLIN_000089800	0.0435348	0.999835	hypothetical protein GPALN_016347
GPLIN_000089900	-0.194714	0.999835	hypothetical protein GPALN_006057
GPLIN_000090000	-0.0453202	0.999835	UDENN domain-containing protein
GPLIN_000090100	-0.148974	0.999835	PLAT/LH2 domain and DENN domain and RUN domain and Triose-phosphate transporter domain and dDENN domain and uDENN domain and Lipase/lipooxygenase, PLAT/LH2 domain-containing protein
GPLIN_000090200	-0.125407	0.999835	USP8 dimerization domain-containing protein
GPLIN_000090300	0.190871	0.999835	prolyl 4-hydroxylase 2
GPLIN_000090400	0.0179122	0.999835	hypothetical protein GPALN_010675
GPLIN_000090500	-0.00062963	NA	hypothetical protein GPALN_009756
GPLIN_000090600	-0.145328	0.999835	hypothetical protein GPALN_010678
GPLIN_000090700	0.187786	0.999835	MFS domain-containing protein
GPLIN_000090800	0.146897	NA	ZnF_C2H2 protein
GPLIN_000090900	0.0230469	0.999835	BTB/POZ domain-containing protein 2
GPLIN_000091000	-0.0738363	0.999835	hypothetical protein GPALN_012874
GPLIN_000091100	0.103961	0.999835	gastrulation defective protein 1
GPLIN_000091200	0.00377319	0.999835	protein kinase domain-containing protein
GPLIN_000091300	0.000163856	0.999835	DNA-directed RNA polymerase subunit
GPLIN_000091400	-0.0875374	0.999835	CCDC85 family domain-containing protein
GPLIN_000091500	0.0319982	NA	hypothetical protein GPALN_007410
GPLIN_000091600	0.0605751	0.999835	---NA---
GPLIN_000091700	0.0865355	0.999835	hypothetical protein GPALN_010722
GPLIN_000091800	0.089185	0.999835	esophageal gland-localized secretory protein 1
GPLIN_000091900	-0.12485	0.999835	UBX domain-containing protein
GPLIN_000092000	-0.126365	0.999835	Guanine nucleotide-binding proteinalpha-17 subunit
GPLIN_000092100	-0.102201	0.999835	Retinol dehydrogenase 14
GPLIN_000092200	0.19495	0.999835	unnamed protein product
GPLIN_000092300	-0.212524	0.999835	Ammonium transporter Rh type A
GPLIN_000092400	0.329926	0.856087	expansin B3
GPLIN_000092500	0.177204	0.999835	cytochrome p450 domain-containing protein
GPLIN_000092600	-0.235284	0.162124	Mob1/phocein family protein
GPLIN_000092700	0.0324248	0.999835	protein IMPACT like protein
GPLIN_000092800	-0.20285	0.999835	Protein C44B7.7
GPLIN_000092900	-0.144934	0.999835	Transcription factor AP-1
GPLIN_000093000	-0.176047	NA	---NA---
GPLIN_000093100	0.14448	0.999835	---NA---
GPLIN_000093200	0.0195898	NA	glutamate transporter protein
GPLIN_000093300	0.0346589	NA	hypothetical protein GPALN_012089
GPLIN_000093400	-0.0356966	0.999835	Protein kinase domain-containing protein
GPLIN_000093500	-0.0268848	0.999835	Serpentine type 7TM GPCR chemoreceptor Srt
GPLIN_000093600	-0.000520118	0.999835	unnamed protein product
GPLIN_000093700	0.27317	0.999835	putative nuclear transport factor 2
GPLIN_000093800	0.0551036	0.999835	histidine phosphatase superfamily (branch 1) domain-containing protein
GPLIN_000093900	0.0333238	0.999835	carboxyl transferase domain-containing protein
GPLIN_000094000	-0.120723	0.999835	ion channel domain-containing protein
GPLIN_000094100	0.114518	0.999835	---NA---
GPLIN_000094200	-0.0540175	0.999835	RNA helicase (UPF2 interacting domain) domain-containing protein
GPLIN_000094300	0.0865479	NA	FLYWCH zinc finger domain protein
GPLIN_000094400	0.043264	0.999835	Ran-binding protein 9
GPLIN_000094500	0.0083437	NA	MFS domain-containing protein
GPLIN_000094600	-0.0485141	0.999835	JmjC domain protein
GPLIN_000094700	NA	NA	Macro domain-containing protein
GPLIN_000094800	-0.0725749	0.999835	hypothetical protein GPALN_010388
GPLIN_000094900	-0.0887247	0.999835	CRAL-TRIO domain and GOLD domain-containing protein
GPLIN_000095000	0.0297468	0.999835	tRNA (guanine(37)-N1)-methyltransferase
GPLIN_000095100	0.148436	0.999835	unnamed protein product
GPLIN_000095200	-0.0796681	0.999835	transmembrane protein 39b
GPLIN_000095300	-0.0101371	0.999835	Arginine/serine-rich protein PNISR
GPLIN_000095400	0.0953349	0.999835	30S ribosomal protein S17
GPLIN_000095500	0.10778	0.999835	BZIP domain-containing protein
GPLIN_000095600	-0.113034	NA	hypothetical protein GPALN_004218
GPLIN_000095700	0.160239	0.999835	---NA---
GPLIN_000095800	0.143449	0.999835	unnamed protein product
GPLIN_000095900	-0.0242802	0.999835	N(G),N(G)-dimethylarginine dimethylaminohydrolase 1
GPLIN_000096000	-0.102445	0.999835	acid phosphatase
GPLIN_000096100	-0.210186	0.999835	hypothetical protein GPALN_007992
GPLIN_000096200	0.0628086	0.999835	zinc finger CCCH domain-containing protein 10
GPLIN_000096300	0.136397	0.999835	hypothetical protein GPALN_007994
GPLIN_000096400	0.382123	0.405041	Protein CBG06997
GPLIN_000096500	-0.0516275	0.999835	Tr-type G domain-containing protein
GPLIN_000096600	0.111414	0.999835	tRNA synthetase class II core domain (G, h, p, S and t) domain-containing protein
GPLIN_000096700	-0.237119	0.720213	putative serine/threonine-protein kinase
GPLIN_000096800	0.0143048	0.999835	phosphate transporter
GPLIN_000096900	-0.000790878	0.999835	FIP1-like 1 protein
GPLIN_000097000	-0.00925976	0.999835	Ribosome biogenesis protein TSR3-like protein
GPLIN_000097100	-0.0833395	0.999835	cache domain-containing protein
GPLIN_000097200	0.17756	0.999835	protein tyrosine kinase domain-containing protein
GPLIN_000097300	-0.0558313	0.999835	Retinoic acid receptor RXR-gamma
GPLIN_000097400	0.11196	0.999835	common central domain of tyrosinase domain-containing protein
GPLIN_000097500	0.0504821	0.999835	Serine palmitoyltransferase 2
GPLIN_000097600	0.113798	0.999835	hypothetical protein GPALN_011172
GPLIN_000097700	-0.0875781	0.999835	Alg9 mannosyltransferase domain containing protein
GPLIN_000097800	0.0302707	0.999835	SH3 domain-containing protein
GPLIN_000097900	-0.0209411	0.999835	Protein CBR-DMSR-1
GPLIN_000098000	0.0691554	0.999835	Golgi-associated plant pathogenesis-related protein 1
GPLIN_000098100	-0.0684568	0.999835	ADAM family mig-17
GPLIN_000098200	-0.131558	0.999835	reprolysin (M12B) family zinc metalloprotease domain-containing protein
GPLIN_000098300	0.456057	0.551462	zinc finger, C4 type
GPLIN_000098400	-0.0353482	0.999835	NADPH-dependent diflavin oxidoreductase 1
GPLIN_000098500	0.000161346	0.999835	N-acetyltransferase 10
GPLIN_000098600	-0.29754	0.999835	hypothetical protein GPALN_011182
GPLIN_001007800	0.844645	0.00134851	f-box domain-containing protein
GPLIN_000098800	-0.14613	0.999835	Ubiquitin carboxyl-terminal hydrolase 7
GPLIN_000098900	-0.0126604	0.999835	Ubiquitin carboxyl-terminal hydrolase 7
GPLIN_000099000	0.042003	NA	Ubiquitin carboxyl-terminal hydrolase 7
GPLIN_000099100	-0.150318	NA	pyridoxal-phosphate dependent enzyme domain-containing protein
GPLIN_000099200	-0.0846632	0.999835	SPRYSEC effector SPRY-24D4
GPLIN_000099300	0.117169	0.999835	Ran-binding protein 9
GPLIN_000099400	-0.078865	0.999835	zinc finger, c4 type (two domains) domain-containing protein
GPLIN_000099500	0.100208	NA	pogo transposable element with KRAB domain-like protein
GPLIN_000099600	0.0546278	0.999835	BTB/POZ domain-containing protein 1
GPLIN_000099700	-0.193165	0.999835	---NA---
GPLIN_000099800	-0.111806	0.999835	Protein CBG16788
GPLIN_000099900	-0.0222935	0.999835	3'-5' exonuclease domain-containing protein
GPLIN_000100000	0.0666672	0.999835	28S ribosomal protein S15, mitochondrial
GPLIN_000100100	-0.217781	0.999835	DnaK family protein
GPLIN_000100200	-0.134509	0.999835	28S ribosomal protein S15, mitochondrial
GPLIN_000100300	0.00440679	0.999835	WW domain-binding protein 4
GPLIN_000100400	0.0265126	0.999835	Protein kinase domain containing protein
GPLIN_000100500	0.0614408	0.999835	hypothetical protein GPALN_004515
GPLIN_000100600	0.217948	0.999835	Col-cuticle-N domain-containing protein
GPLIN_000100700	-0.048639	0.999835	interferon-related developmental regulator (IFRD) domain-containing protein
GPLIN_000100800	0.37153	0.749049	Prolyl 4-hydroxylase alpha-related protein PH4
GPLIN_000100900	-0.0301456	0.999835	MFS domain-containing protein
GPLIN_000101000	0.24521	0.999835	---NA---
GPLIN_000101100	-0.114665	0.999835	sugar transporter domain-containing protein
GPLIN_000101200	-0.00527196	0.999835	MFS domain-containing protein
GPLIN_000101300	-0.0199551	0.999835	Protein kinase domain-containing protein
GPLIN_000101400	0.0849687	0.999835	hypothetical protein GPALN_012089
GPLIN_000101500	0.0073847	0.999835	Ubiquitin carboxyl-terminal hydrolase and Peptidase C19 domain containing protein
GPLIN_000101600	0.113146	NA	Phosphorylase b kinase gamma catalytic chain, skeletal muscle/heart isoform
GPLIN_000101700	-0.14569	0.999835	protein kinase domain-containing protein
GPLIN_000101800	-0.0790465	0.999835	rhoGAP domain-containing protein
GPLIN_000101900	-0.0474433	0.999835	ATP-dependent helicase brm
GPLIN_000102000	-0.0195858	0.999835	sec23/Sec24 trunk domain-containing protein
GPLIN_000102100	0.0776261	0.999835	CAAX prenyl protease 1-like protein
GPLIN_000102200	-0.0501588	0.999835	2-oxoglutarate dehydrogenase, mitochondrial
GPLIN_000102300	0.0151726	0.999835	Mitochondrial inner membrane protease subunit 1
GPLIN_000102400	-0.147576	0.999835	hypothetical protein GPALN_003273
GPLIN_000102500	-0.025727	0.999835	nuclear pore complex protein
GPLIN_000102600	-0.358749	NA	---NA---
GPLIN_000102700	-0.0526627	0.999835	hypothetical protein GPALN_011034
GPLIN_000102800	-0.0439683	0.999835	---NA---
GPLIN_000102900	0.0331689	0.999835	Uridine 5'-monophosphate synthase
GPLIN_000103000	0.10578	0.999835	ER membrane protein complex subunit 3
GPLIN_000103100	0.498924	0.354547	DNA polymerase epsilon catalytic subunit
GPLIN_000103200	-0.0735338	0.999835	DNA polymerase epsilon catalytic subunit
GPLIN_000103300	-0.0249184	0.999835	DNA polymerase epsilon catalytic subunit A
GPLIN_000103400	0.135139	0.999835	FHA domain-containing protein
GPLIN_000103500	-0.0137306	0.999835	hsp70-binding protein 1
GPLIN_000103600	-0.0447146	NA	---NA---
GPLIN_000103700	-0.0124092	0.999835	7 transmembrane receptor (rhodopsin family) domain-containing protein
GPLIN_000103800	0.116743	NA	hypothetical protein GPALN_003243
GPLIN_000103900	0.234197	0.999835	Protein W05F2.4 a
GPLIN_000104000	0.212618	0.999835	Protein W05F2.4 a
GPLIN_000104100	-0.117415	0.999835	transcription elongation factor S-II
GPLIN_000104200	0.00633118	0.999835	CREB-regulated transcription coactivator 1 like protein
GPLIN_000104300	0.199104	0.999835	Hepatocellular carcinoma-associated antigen 59 family protein
GPLIN_000104400	-0.0645345	0.999835	unnamed protein product
GPLIN_000104500	-0.0544294	0.999835	MCM2/3/5 family domain-containing protein
GPLIN_000104600	0.135163	0.999835	translation initiation factor eIF-6
GPLIN_000104700	-0.0846454	0.999835	ankyrin repeat and LEM domain-containing protein 1
GPLIN_000104800	-0.0168832	0.999835	TPR Domain containing protein
GPLIN_000104900	0.0152015	0.999835	Regulator of G-protein signaling rgs-2
GPLIN_000105000	-0.0195414	0.999835	hypothetical protein GPALN_014465
GPLIN_000105100	-0.106658	0.999835	hypothetical protein GPALN_003184
GPLIN_000105200	-0.0657951	0.999835	Protein T01C8.2
GPLIN_000105300	0.151044	0.999835	---NA---
GPLIN_000105400	-0.0338198	0.999835	Ran-binding protein 9
GPLIN_000105500	0.187396	0.999835	CBN-DHS-20 protein
GPLIN_000105600	-0.145173	0.999835	---NA---
GPLIN_000105700	0.204029	0.999835	Protein CBG04600
GPLIN_000105800	0.276558	0.814284	astacin (Peptidase family m12A) domain-containing protein
GPLIN_000105900	-0.104878	0.999835	Protein Y75B7AR.1
GPLIN_000106000	0.0403789	0.999835	G_PROTEIN_RECEP_F1_2 domain-containing protein
GPLIN_000106100	0.252502	0.999835	T-cell leukemia homeobox protein 2
GPLIN_000106200	-0.058912	0.999835	Far upstream element-binding protein 2
GPLIN_000106300	0.00258151	0.999835	Valyl-tRNA synthetase
GPLIN_000106400	0.0356222	0.999835	EBF3-S protein
GPLIN_000106500	-0.0831498	0.999835	Microtubule-associated protein RP/EB family member 3
GPLIN_000106600	0.0745645	0.999835	---NA---
GPLIN_000106700	-0.0249675	0.999835	sugar transporter domain-containing protein
GPLIN_000106800	-0.0440235	0.999835	AMP deaminase
GPLIN_000106900	-0.112259	0.999835	Protein kinase domain containing protein
GPLIN_000107000	0.135634	0.999835	Protein ovo
GPLIN_000107100	-0.0517169	0.999835	hint module domain-containing protein
GPLIN_000107200	-0.0784606	0.999835	hypothetical protein GPALN_006453
GPLIN_000107300	0.0100762	0.999835	Zinc transporter 9 domain protein
GPLIN_000107400	0.0464506	0.999835	---NA---
GPLIN_001145000	2.45435	3.32372e-07	diacylglycerol acyltransferase
GPLIN_000107600	-0.198147	0.999835	---NA---
GPLIN_000107700	-0.159015	0.999835	---NA---
GPLIN_000107800	-0.186283	0.999835	---NA---
GPLIN_000107900	-0.0788908	0.999835	Protein UBASH3A -like protein
GPLIN_000108000	-0.0828852	0.999835	Immunoglobulin domain protein
GPLIN_000108100	-0.245156	0.999835	serpentine type 7TM GPCR chemoreceptor srsx domain-containing protein
GPLIN_000108200	0.207377	0.999835	ML domain-containing protein
GPLIN_000108300	-0.00871352	0.999835	---NA---
GPLIN_000108400	-0.0233486	0.999835	3-phosphoinositide dependent protein kinase-1
GPLIN_000108500	-0.128648	0.999835	Protein CBR-SRT-62
GPLIN_000108600	-0.0519489	0.999835	hypothetical protein GPALN_010899
GPLIN_000108700	-0.468658	0.507379	serpentine type 7TM GPCR chemoreceptor srt domain-containing protein
GPLIN_000108800	-0.0694417	0.999835	Phosphate transporter
GPLIN_000108900	0.197756	0.999835	---NA---
GPLIN_000109000	0.0971698	0.999835	inhibitor of apoptosis-promoting bax1 domain-containing protein
GPLIN_000109100	0.00809533	NA	putative immunogenic protein NIP-3
GPLIN_000109200	0.0683514	0.999835	thiamine metabolism- protein
GPLIN_000109300	-0.126156	0.999835	Tyrosinase-like protein
GPLIN_000109400	-0.0067667	NA	ZnMc domain-containing protein
GPLIN_000109500	-0.0674784	NA	shTK domain protein
GPLIN_000109600	0.192835	0.999835	tyrosinase-like protein
GPLIN_000109700	-0.060047	0.999835	Tyrosinase-like protein
GPLIN_000109800	0.0664863	0.999835	adoMet dependent proline di-methyltransferase domain-containing protein
GPLIN_000109900	0.0310353	0.999835	zinc carboxypeptidase domain-containing protein
GPLIN_000110000	-0.0533588	0.999835	putative heat shock 70 kDa protein
GPLIN_000110100	-0.0243815	0.999835	Small subunit processome component 20-like protein
GPLIN_000110200	0.207278	0.999835	actin
GPLIN_000110300	0.0813394	0.999835	actin-5C
GPLIN_000110400	-0.100742	NA	hypothetical protein GPALN_003028
GPLIN_000110500	-0.168285	0.999835	Protein CBG29119
GPLIN_000110600	-0.537782	0.276264	actin 1, putative
GPLIN_000110700	0.0143607	NA	Protein CBG29119
GPLIN_000110800	0.0068117	0.999835	hypothetical protein GPALN_003026
GPLIN_000110900	-0.105922	0.999835	hypothetical protein GPALN_003020
GPLIN_000111000	-0.020606	0.999835	Actin, alpha cardiac muscle 1
GPLIN_000111100	-0.231922	0.999835	actin-5C
GPLIN_000111200	0.315983	0.999835	ankyrin repeats (3 copies) domain-containing protein
GPLIN_000111300	-0.0905059	0.999835	Beta-1,3-galactosyl-O-glycosyl-glycoprotein beta-1,6-N-acetylglucosaminyltransferase
GPLIN_000111400	-0.109194	NA	Sex-determining protein fem-1
GPLIN_000111500	-0.0402006	NA	hypothetical protein GPALN_003022
GPLIN_000111600	-0.125705	0.999835	actin
GPLIN_000111700	-0.111835	0.999835	e3 ubiquitin ligase complex scf subunit scon-3
GPLIN_000111800	-0.299625	0.999835	hypothetical protein GPALN_015597
GPLIN_000111900	-0.0962581	0.999835	hypothetical protein GPALN_015597
GPLIN_000112000	-0.0609315	NA	---NA---
GPLIN_000112100	0.0141866	NA	hypothetical protein GPALN_012039
GPLIN_000112200	-0.120113	0.999835	Protein CBR-GON-1
GPLIN_000112300	0.235747	0.999835	hypothetical protein GPALN_006047
GPLIN_000112400	-0.119457	0.999835	hypothetical protein GPALN_015597
GPLIN_000112500	-0.147756	0.999835	hypothetical protein GPALN_002326
GPLIN_000112600	0.191122	0.999835	39S ribosomal protein L21, mitochondrial
GPLIN_000112700	0.0613329	0.999835	mitogen-activated protein kinase 1
GPLIN_000112800	-0.281942	0.999835	CG11202-PA, putative
GPLIN_000112900	-0.113567	NA	hypothetical protein GPALN_006870
GPLIN_000113000	0.206008	0.999835	homeobox domain protein
GPLIN_000113100	0.0892032	0.999835	---NA---
GPLIN_000113200	-0.226864	0.475378	Major sperm protein
GPLIN_000113300	-0.0317552	0.999835	Protein CBR-GEI-15
GPLIN_000113400	-0.0180749	0.999835	voltage-dependent calcium channel T type alpha-1
GPLIN_000113500	0.0351947	0.999835	Ion channel
GPLIN_000113600	-0.0712721	0.999835	Amino acid transporter, transmembrane family-containing protein
GPLIN_000113700	0.153278	0.999835	TSC-22/dip/bun family protein
GPLIN_000113800	-0.102282	0.999835	Glutamate receptor 1
GPLIN_000113900	-0.189827	0.999835	Glutamate receptor 1
GPLIN_000114000	-0.0985663	0.999835	N-myristoyltransferase 2, putative
GPLIN_000114100	0.0292597	0.999835	RING finger protein 141
GPLIN_000114200	0.00760649	0.999835	CBN-MIG-10 protein
GPLIN_000114300	0.134142	0.999835	BRICHOS domain-containing protein C09F5.1
GPLIN_000114400	0.281667	0.997394	cation efflux family domain-containing protein
GPLIN_000114500	0.107476	0.999835	SSD domain-containing protein
GPLIN_000114600	-0.0866103	0.999835	Component of oligomeric Golgi complex 7
GPLIN_000114700	-0.228234	0.999835	putative potassium channel regulatory protein sup-10
GPLIN_000114800	-0.0427152	0.999835	prolyl oligopeptidase family protein
GPLIN_000114900	0.410015	0.751294	---NA---
GPLIN_000115000	-0.0950284	0.999835	Pre-mRNA cleavage complex II protein Clp1, putative
GPLIN_000115100	0.110984	0.999835	transmembrane protein 85
GPLIN_000115200	-0.164721	0.999835	ubiquitin carboxyl-terminal hydrolase
GPLIN_000115300	-0.133527	0.999835	Sodium/potassium-transporting ATPase subunit beta family-containing protein
GPLIN_000115400	0.0353187	0.999835	RuvB-like 2, putative
GPLIN_000115500	-0.107977	0.999835	Bromodomain containing protein
GPLIN_000115600	-0.0534026	0.999835	anaphase promoting complex subunit 8/cdc23 family protein
GPLIN_000115700	0.104433	0.999835	GTPase activating protein and VPS9 domains 1
GPLIN_000115800	0.075312	0.999835	Rab GTPase-activating protein eat-17
GPLIN_000115900	-0.0841265	0.999835	GTPase-activating protein and VPS9 domain-containing protein 1
GPLIN_000116000	0.0373833	0.999835	sulfotransferase domain-containing protein
GPLIN_000116100	0.0177996	0.999835	unnamed protein product
GPLIN_000116200	NA	NA	---NA---
GPLIN_000116300	0.00943629	0.999835	FHA domain-containing protein
GPLIN_000116400	0.0325923	0.999835	Adenosine monophosphate-protein transferase FICD -like protein
GPLIN_000116500	0.0827804	0.999835	RNA recognition motif domain-containing protein
GPLIN_000116600	-0.0488056	0.999835	ATPase family associated with various cellular activities (AAA) domain-containing protein
GPLIN_000116700	0.050635	0.999835	Ubiquitin-conjugating enzyme E2 N
GPLIN_000116800	-0.107791	0.999835	degradation arginine-rich protein for mis-folding domain-containing protein
GPLIN_000116900	0.00932583	0.999835	Transmembrane 9 superfamily member
GPLIN_000117000	-0.0121864	0.999835	spliced leader protein
GPLIN_000117100	0.174891	0.999835	Caveolin domain containing protein, protein
GPLIN_000117200	-0.0869332	0.999835	protein ZK524.3, putative
GPLIN_000117300	0.033853	0.999835	protein ZK524.3, putative
GPLIN_000117400	-0.0901673	0.999835	tRNA synthetases class I (I, l, M and v) domain-containing protein
GPLIN_000117500	0.045423	0.999835	G-patch domain-containing protein
GPLIN_000117600	0.00773506	0.999835	tRNA synthetases class I (I, l, M and v) domain-containing protein
GPLIN_000117700	0.0773894	0.999835	host cell factor 1
GPLIN_000117800	-0.0129595	0.999835	prenyltransferase and squalene oxidase repeat family protein
GPLIN_000117900	-0.0232401	0.999835	Target of Myb protein 1
GPLIN_000118000	0.0217804	0.999835	mpp10 protein domain-containing protein
GPLIN_000118100	0.031613	0.999835	A-kinase anchor protein 17A
GPLIN_000118200	0.0793579	0.999835	rho guanine dissociation factor isoform 1
GPLIN_000118300	0.0641305	0.999835	GRAM domain-containing protein
GPLIN_000118400	0.018018	0.999835	Postacrosomal sheath WW domain-binding protein
GPLIN_000118500	0.166048	0.999835	Protein KRI1-like protein
GPLIN_000118600	-0.0111151	NA	---NA---
GPLIN_000118700	0.00530457	0.999835	WW domain-binding protein 2
GPLIN_000118800	-0.0356264	0.999835	metal transporter cnnm-1
GPLIN_000118900	-0.0608568	0.999835	hypothetical protein GPALN_003332
GPLIN_000119000	0.0193213	0.999835	zinc finger BED domain-containing protein 4
GPLIN_000119100	-0.168279	0.999835	protein-tyrosine phosphatase domain-containing protein
GPLIN_000119200	-0.177948	0.999835	1106 effector family protein variant 1106_pp_2
GPLIN_000119300	-0.0568852	0.999835	Protein PTP-4 b
GPLIN_000119400	-0.13555	0.999835	Guanine nucleotide-binding proteinalpha-17 subunit
GPLIN_000119500	-0.00895199	0.999835	---NA---
GPLIN_000119600	-0.308313	0.999835	Battenin
GPLIN_000119700	-0.17838	0.999835	Low-density lipoprotein (LDL) receptor class A repeat-containing protein
GPLIN_000119800	0.0693009	0.999835	hypothetical protein GPALN_005914
GPLIN_000119900	0.13969	0.999835	acetylcholine receptor, alpha-type subunit unc-38 precursor, putative
GPLIN_000120000	-0.247382	0.999835	PfkB domain-containing protein
GPLIN_000120100	-0.249796	0.999835	Cyclin domain containing protein
GPLIN_000120200	-0.126532	0.999835	putative cytosolic purine 5-nucleotidase
GPLIN_000120300	-0.0886531	0.999835	putative gland protein 30G12
GPLIN_000120400	0.0810008	0.999835	Protein T01B6.1
GPLIN_000120500	-0.333971	0.999835	---NA---
GPLIN_000120600	0.254824	0.999835	Ligand-gated ion channel 50
GPLIN_000120700	-0.031454	0.999835	---NA---
GPLIN_000120800	0.0944954	0.999835	LIM domain-containing protein
GPLIN_000120900	0.126499	0.999835	serpentine type 7TM GPCR chemoreceptor srt domain-containing protein
GPLIN_000121000	-0.134036	0.999835	unnamed protein product
GPLIN_000121100	0.0317181	0.999835	serpentine type 7TM GPCR chemoreceptor srt domain-containing protein
GPLIN_000121200	0.249189	0.999835	---NA---
GPLIN_000121300	-0.374118	0.982177	---NA---
GPLIN_000121400	0.0773871	0.999835	Protein C44C10.9 a
GPLIN_000121500	0.0332654	0.999835	unnamed protein product
GPLIN_000121600	-0.257793	NA	Protein lon-1
GPLIN_000121700	-0.146629	0.999835	MFS domain-containing protein
GPLIN_000121800	-0.0499082	0.999835	Yip1 domain-containing protein
GPLIN_000121900	0.012402	0.999835	Copine family protein 5
GPLIN_000122000	-0.0868272	0.999835	Facilitated glucose transporter protein 1
GPLIN_000122100	-0.123023	0.999835	hypothetical protein GPALN_005992
GPLIN_000122200	-0.0468413	0.999835	hypothetical protein GPALN_005992
GPLIN_000122300	0.101638	0.999835	hypothetical protein GPALN_010349
GPLIN_000122400	-0.214162	0.999835	Protein F59F4.1
GPLIN_000122500	-0.0645402	0.999835	Acyl-coenzyme A oxidase acox-1.1
GPLIN_000122600	-0.418654	0.751294	acyl-CoA dehydrogenase, middle domain protein
GPLIN_000122700	-0.133049	0.999835	hypothetical protein GPALN_013224
GPLIN_000122800	-0.108546	0.999835	neuronal calcium sensor 1
GPLIN_000122900	0.0186736	0.999835	C2H2-type domain-containing protein
GPLIN_000123000	-0.00988683	NA	hypothetical protein GPALN_013228
GPLIN_000123100	-0.0914628	0.999835	hypothetical protein GPALN_013229
GPLIN_000123200	-0.0712155	0.999835	hypothetical protein GPALN_013230
GPLIN_000123300	0.0977355	0.999835	hypothetical protein GPALN_016369
GPLIN_000123400	-0.00198685	NA	hypothetical protein GPALN_013232
GPLIN_000123500	0.125155	0.999835	hypothetical protein GPALN_013232
GPLIN_000123600	-0.0253976	NA	hypothetical protein GPALN_002326
GPLIN_000123700	0.0217212	0.999835	hypothetical protein GPALN_013233
GPLIN_000123800	-0.0668477	NA	PHB
GPLIN_000123900	0.0418574	0.999835	SPFH domain / band 7 family domain-containing protein
GPLIN_000124000	0.224928	0.999835	hypothetical protein GPALN_013235
GPLIN_000124100	0.000594928	NA	hypothetical protein GPALN_013236
GPLIN_000124200	0.175554	0.999835	hypothetical protein GPALN_013240
GPLIN_000124300	0.237137	0.999835	hypothetical protein GPALN_013237
GPLIN_001379500	2.14345	8.4743e-06	Failed axon connections-like protein
GPLIN_000124500	-0.0140498	0.999835	Ubiquitin carboxyl-terminal hydrolase 7
GPLIN_000124600	0.00795656	NA	hypothetical protein GPALN_013240
GPLIN_000124700	0.0977576	0.999835	serpentine type 7TM GPCR chemoreceptor srt domain-containing protein
GPLIN_000124800	-0.167467	0.999835	calcineurin-like phosphoesterase domain-containing protein
GPLIN_000124900	0.380118	0.856087	Katanin p60 ATPase-containing subunit A1
GPLIN_000125000	0.0450112	0.999835	shTK domain protein
GPLIN_000125100	-0.0876601	0.999835	hypothetical protein GPALN_013246
GPLIN_000125200	-0.173729	0.999835	Purple acid phosphatase
GPLIN_000125300	-0.213425	0.999835	Thyrotropin-releasing hormone receptor
GPLIN_000125400	-0.0288994	0.999835	hypothetical protein GPALN_013249
GPLIN_000125500	-0.136207	0.999835	Uncoordinated protein 58
GPLIN_000125600	-0.226613	0.999835	hypothetical protein GPALN_013251
GPLIN_000125700	NA	NA	hypothetical protein GPALN_013251
GPLIN_000125800	-0.0146681	0.999835	hypothetical protein GPALN_013254
GPLIN_000125900	0.0408399	NA	hypothetical protein GPALN_013256
GPLIN_000126000	0.00415117	0.999835	hypothetical protein GPALN_013257
GPLIN_000126100	-0.0192107	NA	hypothetical protein GPALN_013259
GPLIN_000126200	-0.186973	0.999835	MFS domain-containing protein
GPLIN_000126300	-0.00737873	0.999835	srg family chemoreceptor domain-containing protein
GPLIN_000126400	-0.0153682	NA	---NA---
GPLIN_000126500	0.258917	0.999835	putative effector protein
GPLIN_000126600	-0.194214	0.999835	Acetyltransf-18 domain-containing protein
GPLIN_000126700	-0.092962	0.999835	PHD-finger family protein
GPLIN_000126800	-0.111945	0.999835	---NA---
GPLIN_000126900	0.096626	NA	DDE_Tnp_IS1595 domain-containing protein
GPLIN_000127000	0.0814103	0.999835	Homeodomain interacting protein kinase protein 1, isoform b, putative
GPLIN_000127100	-0.0168347	0.999835	vesicle coat protein involved in golgi to plasma membrane transport domain-containing protein
GPLIN_000127200	0.000553592	0.999835	Vesicle transport protein
GPLIN_000127300	-0.0235785	0.999835	Calmodulin-like protein 3
GPLIN_000127400	0.0657928	0.999835	PAP2 superfamily domain-containing protein
GPLIN_000127500	0.122095	0.999835	mitochondrial fission 1 protein
GPLIN_000127600	-0.00847289	0.999835	DNA excision repair protein ERCC-8
GPLIN_000127700	-0.0817653	0.999835	Liprin-beta homolog
GPLIN_000127800	-0.167886	0.999835	Tyrosine aminotransferase
GPLIN_000127900	0.00194837	0.999835	Nuclear factor NF-kappa-B subunit
GPLIN_000128000	0.0348116	0.999835	G-PROTEIN-RECEP-F1-2 domain-containing protein
GPLIN_000128100	0.225216	0.999835	Protein T22E5.6
GPLIN_000128200	-0.255022	0.999835	phosphatidylinositol-4-phosphate 5-Kinase domain-containing protein
GPLIN_000128300	-0.251993	0.999835	Toxin_TOLIP domain-containing protein
GPLIN_000128400	-0.197376	0.999835	DB module
GPLIN_000128500	0.224997	0.999835	hypothetical protein GPALN_004119
GPLIN_000128600	0.0259044	0.999835	Diacylglycerol kinase
GPLIN_000128700	-0.13132	0.999835	hypothetical protein GPALN_002116
GPLIN_000128800	-0.11977	0.999835	RGS-3 protein
GPLIN_000128900	-0.304751	0.999835	Regulator of G-protein signaling rgs-3
GPLIN_000129000	-0.212396	NA	Polycomb group RING finger protein 3
GPLIN_000129100	-0.0363987	0.999835	Ubiquitin carboxyl-terminal hydrolase 7
GPLIN_000129200	0.0963062	NA	hypothetical protein GPALN_016303
GPLIN_000129300	0.0117541	0.999835	S phase cyclin a-associated protein in the endoplasmic reticulum domain-containing protein
GPLIN_000129400	0.141176	0.999835	UDP-galactose translocator
GPLIN_000129500	0.0652385	0.999835	Bardet-Biedl syndrome 5-like protein
GPLIN_000129600	0.0763834	0.999835	Protein CBG00232
GPLIN_000129700	-0.0511798	0.999835	CoA-transferase family III
GPLIN_000129800	-0.106908	0.999835	unnamed protein product
GPLIN_000129900	0.12002	0.999835	cystatin domain-containing protein
GPLIN_000130000	0.0102526	0.999835	Transporter, major facilitator family protein
GPLIN_000130100	0.0693864	0.999835	---NA---
GPLIN_000130200	0.147646	0.999835	G protein-coupled receptor
GPLIN_000130300	0.0684679	0.999835	zinc finger, C2H2 type
GPLIN_000130400	0.158293	0.999835	Cation transporter family protein
GPLIN_000130500	-0.0185934	0.999835	zinc finger, C2H2 type
GPLIN_000130600	0.0292574	0.999835	---NA---
GPLIN_000130700	0.0437167	0.999835	FAD-binding PCMH-type domain-containing protein
GPLIN_000130800	0.246773	0.999835	cyclic AMP-dependent transcription factor ATF-4
GPLIN_000130900	0.0722986	0.999835	immunoglobulin domain-containing protein
GPLIN_000131000	-0.0238004	0.999835	Bms1-type G domain-containing protein
GPLIN_000131100	-0.0769653	0.999835	protein sumv-2
GPLIN_000131200	-0.257211	0.999835	G-PROTEIN-RECEP-F1-2 domain-containing protein
GPLIN_000131300	-0.0484035	0.999835	Protein C16B8.4
GPLIN_000131400	0.0453535	0.999835	SKIP/SNW domain-containing protein
GPLIN_000131500	0.0104788	0.999835	nucleolar protein 14
GPLIN_000131600	0.00422763	0.999835	transmembrane protein 26 domain-containing protein
GPLIN_000131700	0.0880407	0.999835	NADH dehydrogenase subunit D
GPLIN_000131800	0.153013	0.999835	GDP-D-mannose dehydratase
GPLIN_000131900	-0.0269339	0.999835	hypothetical protein GPALN_013022
GPLIN_000132000	-0.0302481	0.999835	Signal-induced proliferation-associated 1-like protein 2
GPLIN_000132100	0.0201024	0.999835	3'-5' exonuclease
GPLIN_000132200	-0.0301326	0.999835	Zinc finger CCCH domain-containing protein 14
GPLIN_000132300	0.145449	0.999835	putative succinate dehydrogenase [ubiquinone] cytochrome b small subunit, mitochondrial
GPLIN_000132400	0.252834	0.999835	Ran-binding protein 9
GPLIN_000132500	0.190289	0.999835	Ran-binding protein 9
GPLIN_000132600	0.030715	NA	rbp-1 protein
GPLIN_000132700	0.119269	0.999835	hypothetical protein GPALN_006662
GPLIN_000132800	-0.210864	0.999835	hypothetical protein GPALN_012363
GPLIN_000132900	-0.19711	NA	hypothetical protein GPALN_006604
GPLIN_000133000	0.294616	0.999835	Ran-binding protein 9
GPLIN_000133100	0.279111	0.999835	IG-like protein
GPLIN_000133200	0.00861889	NA	hypothetical protein GPALN_002146
GPLIN_000133300	0.0421339	0.999835	ankyrin repeats (3 copies) domain-containing protein
GPLIN_000133400	-0.0511264	0.999835	---NA---
GPLIN_000133500	0.0784747	0.999835	intermediate filament tail domain-containing protein
GPLIN_000133600	-0.0692111	0.999835	Peptidyl-prolyl cis-trans isomerase
GPLIN_000133700	-0.0368385	0.999835	TPR-REGION domain-containing protein
GPLIN_000133800	-0.0341681	0.999835	tetraspanin family domain-containing protein
GPLIN_000133900	-0.0363461	0.999835	transmembrane protein
GPLIN_000134000	NA	NA	---NA---
GPLIN_000134100	0.0329959	NA	Protein set-1
GPLIN_000134200	-0.0475386	0.999835	Protein set-1, putative
GPLIN_000134300	0.0553797	0.999835	p-loop containing NTP hydrolase pore-1 domain-containing protein
GPLIN_000134400	-0.0442775	0.999835	hypothetical protein GPALN_006432
GPLIN_000134500	0.160693	0.999835	Protein Y40B10A.9
GPLIN_000134600	-0.00508709	0.999835	unnamed protein product
GPLIN_000134700	-0.167355	0.999835	hypothetical protein GPALN_003783
GPLIN_000134800	0.131373	0.999835	nucleoporin Nup43
GPLIN_000134900	-0.0304049	0.999835	Edem3 protein
GPLIN_000135000	-0.0810021	NA	hypothetical protein GPALN_006184
GPLIN_000135100	-0.161994	NA	---NA---
GPLIN_000135200	-0.0320602	0.999835	thioredoxin domain-containing protein
GPLIN_000135300	-0.0957491	0.999835	Conserved oligomeric Golgi complex component 4, putative
GPLIN_000135400	0.203913	0.999835	SH2 domain-containing protein
GPLIN_000135500	-0.182825	0.999835	SLC (SoLute Carrier) homolog
GPLIN_000135600	0.113377	0.999835	copine domain-containing protein
GPLIN_000135700	0.140655	0.999835	heat shock protein 70
GPLIN_000135800	NA	NA	Annexin
GPLIN_000135900	-0.115415	0.999835	Annexin
GPLIN_000136100	-0.0825177	0.999835	Alanine--tRNA ligase, mitochondrial
GPLIN_000136200	0.398276	0.856087	hypothetical protein GPALN_006201
GPLIN_000136300	-0.00775708	0.999835	CHDCT2 domain-containing protein
GPLIN_000136400	0.0516932	0.999835	CHDCT2 domain protein
GPLIN_000136500	0.026022	0.999835	RING-type domain-containing protein
GPLIN_000136600	-0.155529	0.999835	serine/threonine-protein phosphatase 4 regulatory subunit 1
GPLIN_000136700	0.198459	0.999835	zinc finger c-x8-C-x5-C-x3-H type (and similar) domain-containing protein
GPLIN_000136800	0.18275	0.999835	short chain dehydrogenase domain-containing protein
GPLIN_000136900	0.103622	0.999835	Ddx49-A-prov protein
GPLIN_000137000	0.0668343	0.999835	ESF1 homolog
GPLIN_000137100	-0.000833011	0.999835	CDP-diacylglycerol--inositol 3-phosphatidyltransferase
GPLIN_000137200	0.321741	0.999835	B-cell receptor-associated 31 domain containing protein
GPLIN_000137300	0.44912	0.568785	actin domain-containing protein
GPLIN_000137400	0.274184	0.999835	zinc finger c-x8-C-x5-C-x3-H type (and similar) domain-containing protein
GPLIN_000137500	0.0357178	0.999835	short chain dehydrogenase domain-containing protein
GPLIN_000137600	0.0774581	NA	Ddx49-A-prov protein
GPLIN_000137700	0.182427	0.999835	CDP-diacylglycerol--inositol 3-phosphatidyltransferase
GPLIN_000137800	0.109338	0.999835	B-cell receptor-associated 31 domain containing protein
GPLIN_000137900	0.205015	0.999835	Beta-centractin, putative
GPLIN_000138000	-0.0741339	0.999835	Brain-specific homeobox -like protein
GPLIN_000138100	0.131391	0.999835	multivesicular body subunit 12 domain-containing protein
GPLIN_000138200	0.00171922	0.999835	SMC proteins flexible hinge domain-containing protein
GPLIN_000138300	0.100488	0.999835	WD repeat-containing protein 60
GPLIN_000138400	0.21896	0.999835	S10-plectin domain-containing protein
GPLIN_000138500	0.109264	0.999835	putative membrane protein (DUF2053) domain-containing protein
GPLIN_000138600	0.00652641	0.999835	calpain 7, putative
GPLIN_000138700	-0.441053	0.344354	lysine methyltransferase domain-containing protein
GPLIN_000138800	0.0667277	0.999835	hypothetical protein GPALN_006475
GPLIN_000138900	0.047863	0.999835	cGMP-dependent 3',5'-cyclic phosphodiesterase
GPLIN_000139000	0.373384	0.991861	basic region leucine zipper domain-containing protein
GPLIN_000139100	0.123947	0.999835	cGMP-dependent 3',5'-cyclic phosphodiesterase
GPLIN_000139200	0.107935	0.999835	fibronectin type III domain-containing protein
GPLIN_000139300	-0.0667988	0.999835	BTB/POZ domain-containing protein 1
GPLIN_000139400	0.0758021	0.999835	hypothetical protein GPALN_004909
GPLIN_000139500	-0.0792228	0.999835	hypothetical protein GPALN_006064
GPLIN_000139600	-0.0304294	0.999835	hypothetical protein GPALN_006064
GPLIN_000139700	0.0110171	0.999835	Gamma-tubulin complex component 4
GPLIN_000139800	-0.00724452	0.999835	hypothetical protein GPALN_006066
GPLIN_000139900	0.0202964	0.999835	AThe structure of a glutathione synthetase like-effector (GSS22) from Globodera pallida in ADP-bound closed conformation.
GPLIN_000140000	-0.11175	0.999835	calmodulin binding domain protein
GPLIN_000140100	-0.110763	0.999835	eukaryotic glutathione synthase, ATP binding domain-containing protein
GPLIN_000140200	-0.169458	0.999835	---NA---
GPLIN_000140300	-0.0793863	0.999835	eyes absent 1
GPLIN_000140400	0.0120175	0.999835	PDZ domain and PTB/PI domain and Pleckstrin homology-like domain-containing protein
GPLIN_000140500	0.0462137	0.999835	Cohesin loading complex subunit SCC4-like protein
GPLIN_000140600	-0.0874121	0.999835	mRNA cleavage and polyadenylation factor CLP1 p-loop domain-containing protein
GPLIN_000140700	-0.22799	0.999835	BTB/POZ domain-containing protein 1
GPLIN_000140800	-0.194562	0.999835	TBC1 domain family member 5
GPLIN_000140900	-0.112082	0.999835	TBC1 domain family member 5
GPLIN_000141000	-0.0566695	0.999835	Kynurenine-oxoglutarate transaminase
GPLIN_000141100	-0.193925	0.999835	Ground-like domain-containing protein
GPLIN_000141200	0.0245385	0.999835	MFS-type transporter SLC18B1
GPLIN_000141300	-0.00410563	0.999835	multidrug resistance-associated protein 7
GPLIN_000141400	0.111142	NA	---NA---
GPLIN_000141500	-0.0191127	0.999835	hypothetical protein GPALN_004909
GPLIN_000141600	0.0120059	0.999835	girdin like protein
GPLIN_000141700	0.0624539	NA	helitron helicase-like protein
GPLIN_000141800	-0.329792	0.999835	unnamed protein product
GPLIN_000141900	0.119227	0.999835	hypothetical protein GPALN_002232
GPLIN_000142000	0.0502602	0.999835	---NA---
GPLIN_000142100	0.0919982	0.999835	hypothetical protein Mgra_00002700
GPLIN_000142200	-0.00920867	0.999835	hypothetical protein GPALN_006055
GPLIN_000142300	-0.0072758	0.999835	hypothetical protein GPALN_006055
GPLIN_000142400	0.0522051	0.999835	heme peroxidase domain-containing protein
GPLIN_000142500	-0.230553	0.999835	ground-like domain protein
GPLIN_000142600	-0.155505	0.999835	pectate lyase 2
GPLIN_000142700	-0.174752	0.999835	flavin-binding monooxygenase-like domain-containing protein
GPLIN_000142800	-0.081292	0.999835	hypothetical protein GPALN_014359
GPLIN_000142900	0.00159955	0.999835	ararbinogalactan endo-1,4-beta-galactosidase 2
GPLIN_000143000	0.0386666	0.999835	ararbinogalactan endo-1,4-beta-galactosidase 2
GPLIN_000143100	0.0248021	0.999835	---NA---
GPLIN_000143200	-0.0115209	0.999835	Protein kinase domain-containing protein
GPLIN_000143300	0.031357	0.999835	---NA---
GPLIN_000143400	0.0431176	0.999835	PH domain-containing protein
GPLIN_000143500	-0.0555119	0.999835	Stress-activated map kinase-interacting protein 1-like protein
GPLIN_000143600	0.0493817	0.999835	cytochrome p450 domain-containing protein
GPLIN_000143700	-0.281556	0.999835	BTB/POZ domain-containing protein 1
GPLIN_000143800	0.101757	0.999835	hypothetical protein GPALN_006657
GPLIN_000143900	-0.143988	0.999835	fibronectin type III domain-containing protein
GPLIN_000144000	-0.0160678	0.999835	cytochrome p450 domain-containing protein
GPLIN_000144100	-0.235388	0.999835	glycosyltransferase family 92 domain-containing protein
GPLIN_000144200	0.0952976	0.999835	Col_cuticle_N domain-containing protein
GPLIN_000144300	-0.0688534	0.999835	DIX domain-containing protein
GPLIN_000144400	-0.0285056	0.999835	calmodulin
GPLIN_000144500	0.023829	0.999835	calreticulin family protein
GPLIN_000144600	0.0450394	0.999835	---NA---
GPLIN_000144700	-0.0619157	0.999835	plexin domain-containing protein
GPLIN_000144800	-0.0314628	0.999835	sodium/calcium exchanger protein
GPLIN_000144900	-0.0217948	0.999835	leucine rich repeat domain-containing protein
GPLIN_000145000	-0.0408061	0.999835	translation initiation factor eIF3 subunit domain-containing protein
GPLIN_000145100	-0.00301716	0.999835	pre-mRNA splicing factor
GPLIN_000145200	-0.110523	0.999835	hypothetical protein GPALN_011346
GPLIN_000145300	-0.0815458	0.999835	foie gras liver health family 1 domain-containing protein
GPLIN_000145400	0.0219352	0.999835	GRASP55/65 family protein
GPLIN_000145500	-0.0775066	0.999835	WD40 repeat-containing protein SMU1
GPLIN_000145600	0.0507699	0.999835	mitogen-activated protein kinase-binding protein 1
GPLIN_000145700	-0.0932291	0.999835	putative ACR, yagE family domain-containing protein
GPLIN_000145800	0.204261	0.999835	Protein Y73E7A.1 a
GPLIN_000145900	0.0296383	0.999835	Glycosyltransferase, group 4 family
GPLIN_000146000	0.0877641	0.999835	Glycosyltransferase, group 4 family
GPLIN_000146100	-0.113127	0.999835	hypothetical protein GPALN_011357
GPLIN_000146200	-0.00990568	0.999835	rasGEF domain-containing protein
GPLIN_000146300	0.0188652	0.999835	Peptidyl-prolyl cis-trans isomerase, FKBP-type, domain-containing protein
GPLIN_000146400	-0.0743292	0.999835	homeobox domain-containing protein
GPLIN_000146500	-0.082254	0.999835	DZF domain-containing protein
GPLIN_000146600	0.00840577	0.999835	acyl-CoA thioesterase II
GPLIN_000146700	0.20352	0.999835	Peptidylprolyl isomerase
GPLIN_000146800	0.0605687	0.999835	GEX Interacting protein
GPLIN_000146900	-0.14226	0.999835	T16G12.6 protein, putative
GPLIN_000147000	NA	NA	RibD C and IGPS domain containing protein
GPLIN_000147100	NA	NA	---NA---
GPLIN_000147200	0.069722	NA	Ion channel
GPLIN_000147300	-0.0791289	0.999835	Chromobox protein-like protein 1
GPLIN_000147400	-0.0309006	0.999835	UPF0378-like protein
GPLIN_000147500	-0.0702708	0.999835	Trimethylguanosine synthase
GPLIN_000147600	0.0917775	0.999835	DSHCT domain-containing protein
GPLIN_000147700	-0.0202735	0.999835	DEAD/DEAH box helicase
GPLIN_000147800	0.0212009	0.999835	Enhancer of rudimentary
GPLIN_000147900	-0.0812375	0.999835	DEAD/DEAH box helicase
GPLIN_000148000	-0.080416	0.999835	Enhancer of rudimentary
GPLIN_000148100	-0.127	0.999835	CBN-NLP-1 protein
GPLIN_000148200	0.0708297	0.999835	Neuropeptide-like protein-1
GPLIN_000148300	0.130831	0.999835	Protein CBR-NLP-1
GPLIN_000148400	-0.093463	0.999835	SCP domain-containing protein
GPLIN_000148500	-0.0812799	0.999835	phosphatidylinositol 3- and 4-kinase domain-containing protein
GPLIN_000148600	0.0545028	0.999835	spindle- and centromere-associated protein
GPLIN_000148700	-0.00833497	0.999835	phosphatidylinositol 3- and 4-kinase domain-containing protein
GPLIN_000148800	-0.0692973	0.999835	regulator of G protein signaling domain-containing protein
GPLIN_000148900	0.00879057	0.999835	HAT repeat protein
GPLIN_000149000	-0.0340367	0.999835	Adenosine 3'-phospho 5'-phosphosulfate transporter 1
GPLIN_000149100	0.127263	0.999835	Sugar phosphate phosphatase
GPLIN_000149200	0.104738	0.999835	CYTOSOL-AP domain-containing protein
GPLIN_000149300	0.155947	0.999835	pyruvate carboxylase
GPLIN_000149400	0.0698814	0.999835	DDB1- and CUL4-associated factor 5
GPLIN_000149500	0.0100819	0.999835	DDB1- and CUL4-associated factor 5
GPLIN_000149600	-0.130331	0.999835	serine/threonine-protein phosphatase 2A 65 kDa regulatory subunit A alpha isoform
GPLIN_000149700	0.0143377	0.999835	Receptor expression-enhancing protein
GPLIN_000149800	-0.0408999	0.999835	AAA domain-containing protein
GPLIN_000149900	0.0406736	0.999835	Solute carrier family 35 member B1
GPLIN_000150000	-0.0528763	0.999835	kinase domain protein
GPLIN_000150100	0.279927	0.999835	Superoxide dismutase [Cu-Zn]
GPLIN_000150200	0.0349957	0.999835	Protein T19B10.5
GPLIN_000150300	0.211735	0.46036	Nudix hydrolase 3
GPLIN_000150400	0.122593	0.99605	T-complex protein 1 subunit epsilon
GPLIN_000150500	0.0273749	0.999835	S-(hydroxymethyl)glutathione dehydrogenase/class III alcohol dehydrogenase
GPLIN_000150600	-0.00014606	0.999835	galactoside-binding lectin
GPLIN_000150700	0.0753657	0.999835	acetyltransferase (GNAT) family domain-containing protein
GPLIN_000150800	-0.0515172	0.999835	AA-TRNA-LIGASE-II domain-containing protein
GPLIN_000150900	0.134228	0.999835	Protein CBG08611
GPLIN_000151000	0.00229732	0.999835	UPF0692 protein C19orf54 like protein
GPLIN_000151100	-0.088172	0.999835	FEZ-like protein
GPLIN_000151200	-0.105206	0.999835	probable protein kinase Hgg-20
GPLIN_000151300	0.151508	0.999835	Calmodulin
GPLIN_000151400	0.311223	0.999835	hypothetical protein GPALN_012570
GPLIN_000151500	-0.0168504	0.999835	cyclin-dependent kinase inhibitor domain-containing protein
GPLIN_000151600	-0.0442581	0.999835	galactoside-binding lectin domain-containing protein
GPLIN_000151700	0.0901439	0.999835	Glutaredoxin domain-containing protein
GPLIN_000151800	0.0894402	NA	hypothetical protein GPALN_006035
GPLIN_000151900	-0.0844889	0.999835	Eukaryotic translation initiation factor 3 subunit G
GPLIN_000152000	-0.133386	0.999835	DEAD/DEAH box helicase domain-containing protein
GPLIN_000152100	0.126856	0.999835	hypothetical protein GPALN_012575
GPLIN_000152200	0.114356	0.999835	Bromo adjacent-like proteiny domain-containing 1 protein
GPLIN_000152300	-0.167279	0.999835	Ig-like domain-containing protein
GPLIN_000152400	-0.0293039	0.999835	105-kDa kinase-like protein, putative
GPLIN_000152500	0.129969	0.999835	hypothetical protein GPALN_012579
GPLIN_000152600	-0.115228	0.999835	DnaJ-like protein subfamily C member 13
GPLIN_000152700	0.206762	0.999835	RING-type domain-containing protein
GPLIN_000152800	-0.173973	0.999835	BTB/POZ domain-containing protein 1
GPLIN_000152900	-0.0015607	0.999835	hypothetical protein GPALN_015600
GPLIN_000153000	-0.171543	0.999835	Regulator of nonsense transcripts 1-like protein
GPLIN_000153100	-0.00426141	0.999835	serpentine type 7TM GPCR chemoreceptor srsx domain-containing protein
GPLIN_000153200	0.0547332	0.999835	hypothetical protein GPALN_005936
GPLIN_000153300	-0.137247	0.999835	hypothetical protein GPALN_005935
GPLIN_000153400	0.0216477	0.999835	putative glutathione S-transferase 5
GPLIN_000153500	0.102781	0.999835	---NA---
GPLIN_000153600	-0.00757243	NA	hypothetical protein GPALN_005932
GPLIN_000153700	-0.0217354	0.999835	hypothetical protein GPALN_005931
GPLIN_000153800	NA	NA	hypothetical protein GPALN_005930
GPLIN_000153900	-0.0250503	0.999835	zinc finger, C4 type
GPLIN_000154000	0.0281848	0.999835	Tryptophan--tRNA ligase, cytoplasmic
GPLIN_000154100	-0.174642	0.999835	secA DEAD-like domain-containing protein
GPLIN_000154200	0.0974364	NA	Ran-binding protein 9
GPLIN_000154300	-0.526767	0.253366	hypothetical protein GPALN_013291
GPLIN_000154400	-0.18107	0.999835	DAF-16/FOXO Controlled, germline Tumor affecting
GPLIN_000154500	0.304275	0.151982	ion channel domain-containing protein
GPLIN_000154600	-0.0722757	0.999835	hypothetical protein GPALN_013280
GPLIN_000154700	-0.0480249	0.999835	Sim1b long isoform
GPLIN_000154800	0.0233906	0.999835	putative secreted beta-glucosidase sim1
GPLIN_000154900	-0.111871	NA	hypothetical protein GPALN_004911
GPLIN_000155000	0.0357145	0.999835	hypothetical protein GPALN_007747
GPLIN_000155100	-0.191531	0.999835	BTB/POZ domain-containing protein 1
GPLIN_000155200	0.107176	0.999835	aldo/keto reductase family domain-containing protein
GPLIN_000155300	-0.425801	0.433462	acyl-CoA oxidase domain-containing protein
GPLIN_000155400	0.0648632	NA	hypothetical protein GPALN_013219
GPLIN_000155500	-0.126692	0.999835	G-PROTEIN-RECEP-F1-2 domain-containing protein
GPLIN_000155600	0.0179791	NA	hypothetical protein GPALN_002326
GPLIN_000155700	0.11279	NA	hypothetical protein GPALN_014452
GPLIN_000155800	0.0218247	NA	Tyrosine-protein kinase receptor
GPLIN_000155900	0.0243613	NA	---NA---
GPLIN_000156000	-0.0979093	NA	hypothetical protein GPALN_009804
GPLIN_000156100	0.0733077	0.999835	hypothetical protein GPALN_010346
GPLIN_000156200	0.0878456	0.999835	PAS domain-containing serine/threonine-protein kinase
GPLIN_000156300	-0.0255771	0.999835	PAS domain-containing serine/threonine-protein kinase
GPLIN_000156400	-0.0349142	0.999835	Ion channel
GPLIN_000156500	0.0377622	0.999835	hypothetical protein GPALN_003707
GPLIN_000156600	0.011458	0.999835	Sodium/hydrogen exchanger
GPLIN_000156700	-0.229769	0.999835	Activated in Blocked Unfolded protein response
GPLIN_000156800	0.160366	0.999835	CHK domain-containing protein
GPLIN_000156900	0.249908	0.999835	proteolipid membrane potential modulator domain-containing protein
GPLIN_000157000	0.0536685	0.999835	restin (Reed-Steinberg cell-expressed intermediate filament-associated protein)
GPLIN_000157100	0.146364	0.999835	modulator of levamisole receptor-1 domain-containing protein
GPLIN_000157200	0.103125	0.999835	CBR-LIN-33 protein
GPLIN_000157300	-0.0330686	0.999835	Ankyrin repeat domain-containing protein 44
GPLIN_000157400	0.010598	NA	---NA---
GPLIN_000157500	-0.0149094	NA	hypothetical protein GPALN_001960
GPLIN_000157600	-0.0624851	0.999835	Ran-binding protein 9
GPLIN_000157700	0.0483557	0.999835	DNA-(apurinic or apyrimidinic site) lyase
GPLIN_000157800	0.0180619	0.999835	WD domain-containing protein
GPLIN_000157900	-0.0276172	0.999835	LITAF-like zinc ribbon domain-containing protein
GPLIN_000158000	0.0606797	0.999835	UBA/TS-N domain containing protein
GPLIN_000158100	-0.098012	0.999835	DmX-like protein 2
GPLIN_000158200	0.000692405	0.999835	Pumilio 2
GPLIN_000158300	-0.439256	0.551462	Beta-1,3-galactosyl-O-glycosyl-glycoprotein beta-1,6-N-acetylglucosaminyltransferase
GPLIN_000158400	-0.0967967	0.999835	hypothetical protein GPALN_004440
GPLIN_000158500	-0.102558	0.999835	hypothetical protein GPALN_007918
GPLIN_000158600	-0.18487	NA	hypothetical protein GPALN_002221
GPLIN_000158700	-0.31995	0.784635	BTB/POZ domain-containing protein 1
GPLIN_000158800	-0.109773	0.999835	Protein B0403.5
GPLIN_000158900	-0.0528885	0.999835	---NA---
GPLIN_000159000	-0.201666	0.999835	Ubiquitin carboxyl-terminal hydrolase 7
GPLIN_000159100	0.124378	NA	lectin, galactoside-binding, soluble, 3
GPLIN_000159200	-0.0544086	0.999835	ndr family domain-containing protein
GPLIN_000159300	0.318912	0.999835	SHSP domain-containing protein
GPLIN_000159400	0.1724	0.999835	intermediate filament protein HG-IF1
GPLIN_000159500	0.227149	0.999835	Patched domain-containing protein 3
GPLIN_000159600	0.165101	0.999835	Protein kinase domain-containing protein
GPLIN_000159700	0.0549534	0.999835	hypothetical protein Ddc_00872
GPLIN_000159800	-0.0302996	0.999835	Dynein heavy chain, cytoplasmic
GPLIN_000159900	0.0273032	0.999835	hypothetical protein Ddc_00872
GPLIN_000160000	-0.0688544	0.999835	dynein heavy chain and region d6 of dynein motor domain-containing protein
GPLIN_000160100	0.117136	0.999835	39S ribosomal protein L4, mitochondrial
GPLIN_000160200	0.00442995	0.999835	Endoplasmic reticulum junction formation protein lunapark
GPLIN_000160300	0.154583	0.999835	FMRFamide-related peptide FLP-12 precursor
GPLIN_000160400	-0.00484918	0.999835	transcriptional adapter 2-beta
GPLIN_000160500	0.233977	0.563904	interleukin-17 domain-containing protein
GPLIN_000160600	-0.0421222	0.999835	---NA---
GPLIN_000160700	0.0593402	0.999835	sodium/hydrogen exchanger family domain-containing protein
GPLIN_000160800	0.221093	0.999835	s4 domain-containing protein
GPLIN_000160900	0.081225	0.999835	Josephin-like protein
GPLIN_000161000	0.0658244	0.999835	Ras-related protein Rab-26
GPLIN_000161100	-0.0710178	0.999835	putative titin-like
GPLIN_000161200	0.00480255	0.999835	putative NADH-quinone oxidoreductase subunit I
GPLIN_000161300	0.0797341	0.999835	reticulocyte binding-like protein 2b, putative
GPLIN_000161400	0.118268	0.999835	Patched-related protein 9
GPLIN_000161500	-0.073726	0.999835	hypothetical protein GPALN_011618
GPLIN_000161600	-0.00174637	0.999835	Chondroitin N-acetylgalactosaminyltransferase domain containing protein
GPLIN_000161700	0.057347	0.999835	leucine-zipper-containing transcription factor LZF
GPLIN_000161800	0.127553	0.999835	V-type ATPase, C subunit
GPLIN_000161900	0.121963	0.999835	Beta-1,4-galactosyltransferase 7
GPLIN_000162000	-0.0950582	0.999835	glycosyl transferase family group 2 domain-containing protein
GPLIN_000162100	0.130525	0.999835	RNA pseudouridylate synthase family protein
GPLIN_000162200	0.0408585	0.999835	Proteasome subunit alpha type
GPLIN_000162300	-0.045571	0.999835	Proteasome activator pa28 beta subunit family protein
GPLIN_000162400	0.148735	0.999835	---NA---
GPLIN_000162500	-0.117466	0.999835	RNA recognition motif domain-containing protein
GPLIN_000162600	0.0672772	0.999835	MIT domain protein
GPLIN_000162700	0.236874	0.999835	RTR1-type domain-containing protein
GPLIN_000162800	0.0391239	0.999835	ABC transporter transmembrane region domain-containing protein
GPLIN_000162900	-0.00843652	0.999835	putative WD repeat-containing protein
GPLIN_000163000	-0.0063433	0.999835	Sulfide:quinone oxidoreductase, mitochondrial
GPLIN_000163100	-0.0580184	0.999835	C2H2-type domain-containing protein
GPLIN_000163200	-1.0131e-05	0.999987	piwi domain-containing protein
GPLIN_000163300	-0.183085	0.999835	MFS domain-containing protein
GPLIN_000163400	0.0408133	0.999835	Protein MPS-1
GPLIN_000163500	-0.156533	0.999835	Protein C45G9.11
GPLIN_000163600	0.0491337	0.999835	putative glutathione S-transferase gst-36
GPLIN_000163700	-0.0403205	0.999835	RNA polymerase II transcription factor SIII (Elongin) subunit A domain-containing protein
GPLIN_000163800	-0.14256	0.999835	Chromatin associated protein KTI12 domain containing protein
GPLIN_000163900	0.119322	0.999835	WGR domain containing protein
GPLIN_000164000	0.113428	0.999835	Cuticle collagen sqt-1
GPLIN_000164100	0.102779	0.999835	3'5'-cyclic nucleotide phosphodiesterase
GPLIN_000164200	0.0914587	0.999835	Metabotropic glutamate receptor 6
GPLIN_001367000	1.78345	1.95552e-09	lipase (class 2) domain-containing protein
GPLIN_000164400	-0.0775129	0.999835	hypothetical protein GPALN_012419
GPLIN_000164500	0.039498	0.999835	hypothetical protein Ddc_03758
GPLIN_000164600	-0.0725501	0.999835	huntingtin
GPLIN_000164700	-0.0826835	0.999835	---NA---
GPLIN_000164800	0.0321817	0.999835	FYVE zinc finger family protein
GPLIN_000164900	0.174193	0.536619	Protein ZTF-9
GPLIN_000165000	-0.168618	0.941145	ndr family domain-containing protein
GPLIN_000165100	-0.20108	0.999835	shK domain-like domain-containing protein
GPLIN_000165200	-0.0531063	0.999835	collagen triple helix repeat (20 copies) domain-containing protein
GPLIN_000165300	0.0250434	0.999835	Protein R03H10.2
GPLIN_000165400	-0.0583571	0.999835	Tubulin polyglutamylase ttll-11
GPLIN_000165500	-0.0415007	0.999835	G-PROTEIN-RECEP-F1-2 domain-containing protein
GPLIN_000165600	-0.158529	0.999835	hypothetical protein GPALN_010700
GPLIN_000165700	-0.0223387	0.999835	kunitz/Bovine pancreatic trypsin inhibitor domain-containing protein
GPLIN_000165800	0.051925	0.999835	UDP-glucoronosyl and UDP-glucosyl transferase domain-containing protein
GPLIN_000165900	0.0426755	0.999835	zinc finger protein
GPLIN_000166000	-0.134552	0.999835	hypothetical protein GPALN_016350
GPLIN_000166100	0.0162998	0.999835	hypothetical protein GPALN_010706
GPLIN_000166200	-0.0767443	0.999835	G-PROTEIN-RECEP-F1-2 domain-containing protein
GPLIN_000166300	-0.0828518	0.999835	hypothetical protein GPALN_014739
GPLIN_000166400	-0.200943	0.999835	Acid phosphatase
GPLIN_000166500	0.0259759	NA	Helicase MOV-10
GPLIN_000166600	-0.0431426	0.999835	AAA domain-containing protein
GPLIN_000166700	-0.0469177	0.999835	Laminin alpha
GPLIN_000166800	0.0334126	0.999835	Phospholipase DDHD1
GPLIN_000166900	0.0480621	0.999835	histidine phosphatase superfamily (branch 2) domain-containing protein
GPLIN_000167000	-0.0173794	0.999835	hypothetical protein GPALN_004601
GPLIN_000167100	-0.129314	0.999835	hypothetical protein GPALN_004600
GPLIN_000167200	-0.0660497	0.999835	eukaryotic glutathione synthase, ATP binding domain-containing protein
GPLIN_000167300	0.0573453	0.999835	RING-type domain-containing protein
GPLIN_000167400	0.0640192	0.999835	TIP41-like family protein
GPLIN_000167500	-0.0679457	0.999835	VAP1 protein
GPLIN_000167600	0.0935436	0.999835	serpentine type 7TM GPCR chemoreceptor srv domain-containing protein
GPLIN_000167700	0.194163	0.999835	ubiquitin extension protein
GPLIN_000167800	-0.0764878	0.999835	---NA---
GPLIN_000167900	-0.108339	0.999835	hypothetical protein GPALN_013120
GPLIN_000168000	0.093497	0.999835	hypothetical protein GPALN_010382
GPLIN_000168100	0.0928927	0.999835	CMGC/DYRK/PRP4 protein kinase
GPLIN_000168200	0.0426926	0.999835	G_PROTEIN_RECEP_F3_4 domain-containing protein
GPLIN_000168300	-0.0496007	0.999835	Zinc-binding alcohol dehydrogenase domain-containing protein 2
GPLIN_000168400	0.105229	0.999835	Proteinase inhibitor I25 and Proteinase inhibitor I29 and Peptidase C1A domain containing protein
GPLIN_000168500	-0.00677384	0.999835	7 transmembrane receptor (rhodopsin family) domain-containing protein
GPLIN_000168600	0.209786	0.999835	RRM domain-containing protein
GPLIN_000168700	0.0314847	0.999835	zinc-finger double domain-containing protein
GPLIN_000168800	0.182241	0.999835	major facilitator superfamily domain-containing protein
GPLIN_000168900	0.119305	0.999835	Ligand-binding domain of nuclear hormone receptor
GPLIN_000169000	-0.0180151	0.999835	SH3 domain-containing protein
GPLIN_000169100	0.0271907	0.999835	BLOC-1-related complex subunit 5
GPLIN_000169200	0.109759	0.999835	unnamed protein product
GPLIN_000169300	-0.0146828	0.999835	Glycine cleavage system P protein
GPLIN_000169400	0.126824	0.999835	AMP-binding enzyme domain-containing protein
GPLIN_000169500	-0.029489	0.999835	RNA recognition motif domain-containing protein
GPLIN_000169600	0.146993	0.999835	glycerophosphodiester phosphodiesterase family protein
GPLIN_000169700	0.305502	0.999835	NTR domain-containing protein
GPLIN_000169800	0.0846725	0.999835	---NA---
GPLIN_000169900	0.48986	0.388112	---NA---
GPLIN_000170000	0.187309	0.999835	galactoside-binding lectin family protein
GPLIN_000170100	0.0967521	0.999835	flp-18 GPCR receptor
GPLIN_000170200	0.145277	0.999835	unnamed protein product
GPLIN_000170300	0.167012	0.999835	Ubiquitin-fold modifier 1
GPLIN_000170400	0.156586	0.999835	class V aminotransferase
GPLIN_000170500	0.0821517	0.999835	hypothetical protein Ddc_12180
GPLIN_000170600	-0.0323328	0.999835	high mobility group protein
GPLIN_000170700	0.0201049	0.999835	Zinc finger, C2H2 type
GPLIN_000170800	0.019864	0.999835	hypothetical protein FO519_006219
GPLIN_000170900	0.0599773	0.999835	protein kinase domain-containing protein
GPLIN_000171000	-0.00660388	0.999835	FCH domain and SH3 domain-containing protein
GPLIN_000171100	0.00219671	0.999835	TB2/DP1, HVA22 family domain-containing protein
GPLIN_000171200	0.0647488	0.999835	collagen triple helix repeat (20 copies) domain-containing protein
GPLIN_000171300	0.0240717	0.999835	ABC transporter transmembrane region domain-containing protein
GPLIN_000171400	-0.0857873	0.999835	neurotransmitter-gated ion-channel ligand binding domain-containing protein
GPLIN_000171500	-0.123006	0.999835	shTK domain protein
GPLIN_000171600	0.0393807	0.999835	annexin domain-containing protein
GPLIN_000171700	0.17821	0.999835	Protein C32D5.12
GPLIN_000171800	0.235805	0.999835	unnamed protein product
GPLIN_000171900	0.0334987	0.999835	Glutamate synthase
GPLIN_000172000	0.107095	0.999835	---NA---
GPLIN_000172100	0.0148934	0.999835	Glutamate synthase (NADH)
GPLIN_000172200	-0.0307638	0.999835	Peptidase-M3 domain-containing protein
GPLIN_000172300	0.152524	0.999835	putative small nuclear ribonucleoprotein E
GPLIN_000172400	0.0412745	0.999835	Protein C29E4.12
GPLIN_000172500	-0.0591091	0.999835	Protein arginine methyltransferase NDUFAF7
GPLIN_000172600	0.058754	0.999835	Protein FMC1 homolog
GPLIN_000172700	0.200796	0.434591	RRM domain-containing protein
GPLIN_000172800	0.110556	0.999835	Putative pyrroline-5-carboxylate reductase
GPLIN_000172900	0.181379	0.999835	unnamed protein product
GPLIN_000173000	0.162113	0.999835	mitochondrial 28S ribosomal protein s32 domain-containing protein
GPLIN_000173100	0.00576739	0.999835	Lipoate-protein ligase B
GPLIN_000173200	0.151629	0.999835	unnamed protein product
GPLIN_000173300	-0.0527554	0.999835	Protein kinase domain and AGC-kinase, C-terminal domain and Protein kinase C-like, phorbol ester/diacylglycerol binding domain and Serine/threonine-/dual specificity protein kinase, catalytic domain and Protein kinase-like domain and Protein kinase C,delta/epsilon/eta/theta types family and Protein kinase,C-terminal domain and Diacylglycerol/phorbol-ester binding domain-containing protein
GPLIN_000173400	0.131137	0.999835	protein F37C4.5
GPLIN_000173500	0.459632	0.151982	Protein F37C4.5
GPLIN_000173600	0.0593456	0.999835	kinesin motor domain-containing protein
GPLIN_000173700	-0.153699	0.999835	Na(+)/H(+) exchange regulatory cofactor NHE-RF1
GPLIN_000173800	0.114183	0.999835	unnamed protein product
GPLIN_000173900	-0.165186	0.999835	Protein C02F4.4
GPLIN_000174000	0.13541	0.999835	PL48 domain-containing protein
GPLIN_000174100	0.0132118	0.999835	hypothetical protein GPALN_014751
GPLIN_000174200	-0.123796	0.999835	hypothetical protein GPALN_014745
GPLIN_000174300	0.015246	0.999835	hypothetical protein GPALN_014744
GPLIN_000174400	-0.127343	0.999835	hypothetical protein GPALN_014777
GPLIN_000174500	0.118697	0.999835	hypothetical protein GPALN_012321
GPLIN_000174600	0.0153182	NA	hypothetical protein GPALN_006686
GPLIN_000174700	0.126691	0.999835	unnamed protein product
GPLIN_000174800	0.124237	0.999835	hypothetical protein GPALN_006608
GPLIN_000174900	0.0774573	0.999835	hypothetical protein GPALN_015639
GPLIN_000175000	-0.0370361	NA	Lon protease homolog 2, peroxisomal
GPLIN_000175100	-0.175349	0.999835	Ran-binding protein 9
GPLIN_000175200	-0.10578	0.999835	hypothetical protein GPALN_004115
GPLIN_000175300	0.0323514	0.999835	Phosphoinositide phospholipase C
GPLIN_000175400	0.107786	0.999835	Ectopic P granules protein 5
GPLIN_000175500	0.0216219	0.999835	DNA RNA helicase domain containing protein
GPLIN_000175600	0.207695	0.999835	PIP49_C domain-containing protein
GPLIN_000175700	-0.00129322	0.999835	hypothetical protein GPALN_004110
GPLIN_000175800	-0.031789	0.999835	hypothetical protein GPALN_004109
GPLIN_000175900	-0.00594229	0.999835	PHD-finger family protein
GPLIN_000176000	0.08828	0.999835	MOZ/SAS family protein
GPLIN_000176100	0.59991	0.051085	---NA---
GPLIN_000176200	-0.124048	0.999835	Exocyst complex component 7
GPLIN_000176300	0.0568276	NA	RING finger and WD repeat domain-containing protein 2
GPLIN_000176400	-0.0150324	0.999835	RING finger and WD repeat domain-containing protein 2
GPLIN_000176500	-0.142192	0.999835	RING finger and WD repeat domain-containing protein 2
GPLIN_000176600	0.272981	0.999835	phosphofructokinase domain-containing protein
GPLIN_000176700	0.0400428	0.999835	hypothetical protein GPALN_003472
GPLIN_000176800	-0.0547142	0.999835	wnt family protein
GPLIN_000176900	0.0237774	0.999835	hypothetical protein GPALN_003470
GPLIN_000177000	0.0194269	0.999835	adaptor complexes medium subunit family domain-containing protein
GPLIN_000177100	0.0206931	0.999835	EGF-like domain-containing protein
GPLIN_000177200	0.0528561	0.999835	sre G protein-coupled chemoreceptor domain-containing protein
GPLIN_000177300	-0.187307	0.999835	acetylcholinesterase 1
GPLIN_000177400	-0.285769	0.99605	---NA---
GPLIN_000177500	0.121597	0.999835	homeobox domain protein
GPLIN_000177600	-0.065936	0.999835	Moulting cycle MLT-10-like protein family-containing protein
GPLIN_000177700	0.106914	NA	Moulting cycle MLT-10-like protein family-containing protein
GPLIN_000177800	0.00662154	0.999835	CX module
GPLIN_000177900	-0.0333796	0.999835	BTB/POZ domain-containing protein 1
GPLIN_000178000	0.10665	0.999835	hypothetical protein GPALN_007440
GPLIN_000178100	-0.161813	0.999835	BTB/POZ domain-containing protein 1
GPLIN_000178200	0.159596	0.999835	Ran-binding protein 9
GPLIN_000178300	0.139043	NA	Trehalase
GPLIN_000178400	NA	NA	hypothetical protein GPALN_010629
GPLIN_000178500	-0.0604929	NA	hypothetical protein GPALN_010629
GPLIN_000178600	-0.108446	0.999835	Protein CNG-1 b
GPLIN_000178700	-0.176946	0.999835	Pumilio 2
GPLIN_000178800	0.0810245	0.999835	coatomer beta subunit appendage platform domain-containing protein
GPLIN_000178900	0.511335	0.249635	Transthyretin-like family protein
GPLIN_000179000	-0.0825571	0.999835	Spectrin protein 1
GPLIN_000179100	NA	NA	---NA---
GPLIN_000179200	0.00970314	NA	unnamed protein product, partial
GPLIN_000179300	0.0331786	NA	unnamed protein product
GPLIN_000179400	-0.219211	0.999835	Ran-binding protein 9
GPLIN_000179500	-0.0762544	0.999835	hypothetical protein GPALN_016238
GPLIN_000179600	0.0705406	0.999835	hypothetical protein GPALN_010453
GPLIN_000179700	-0.0203045	0.999835	hypothetical protein GPALN_011918
GPLIN_000179800	-0.0608917	NA	hypothetical protein GPALN_011916
GPLIN_000179900	-0.0855912	0.999835	Ran-binding protein 9
GPLIN_000180000	-0.0537186	0.999835	VEFS-Box of polycomb protein
GPLIN_000180100	-0.00478465	0.999835	VEFS-Box of polycomb protein
GPLIN_000180200	-0.0472902	0.999835	VEFS-Box of polycomb protein
GPLIN_000180300	0.000904041	0.999835	hypothetical protein Mgra_00004989
GPLIN_000180400	-0.0565055	0.999835	zinc finger, ZZ type domain-containing protein
GPLIN_000180500	NA	NA	hypothetical protein GPALN_006062
GPLIN_000180600	0.151646	0.999835	hypothetical protein GPALN_003199
GPLIN_000180700	-0.0352743	0.999835	hypothetical protein GPALN_003213
GPLIN_000180800	-0.0559233	0.999835	Ran-binding protein 9
GPLIN_000180900	0.214349	0.999835	hypothetical protein GPALN_003198
GPLIN_000181000	-0.0383817	0.999835	Homeobox domain-containing protein
GPLIN_000181100	-0.0312176	NA	hypothetical protein GPALN_006905
GPLIN_000181200	-0.0714029	NA	hypothetical protein GPALN_006905
GPLIN_000181300	-0.0279745	0.999835	acetate--CoA ligase
GPLIN_000181400	0.0602324	NA	hypothetical protein GPALN_003253
GPLIN_000181500	0.227063	0.999835	unnamed protein product
GPLIN_000181600	0.0723641	0.999835	myelin proteolipid protein (PLP or lipophilin) domain-containing protein
GPLIN_000181700	0.000699318	0.999835	Poly(U)-binding-splicing factor PUF60
GPLIN_000181800	-0.0969275	0.999835	hypothetical protein GPALN_004594
GPLIN_000181900	-0.0318671	0.999835	IlGF domain-containing protein
GPLIN_000182000	0.163339	0.999835	hypothetical protein GPALN_004594
GPLIN_000182100	0.0981442	0.999835	dual specificity phosphatase, catalytic domain protein
GPLIN_000182200	0.217793	0.999835	hypothetical protein GPALN_001805
GPLIN_000182300	-0.0855754	0.999835	E3 ubiquitin-protein ligase CBL-B
GPLIN_000182400	-0.0702075	0.999835	phosphatidylinositol 3-and 4-kinase
GPLIN_000182500	0.105378	0.999835	ShKT domain-containing protein
GPLIN_000182600	-0.20159	NA	hypothetical protein GPALN_001811
GPLIN_000182700	0.0689778	0.999835	hypothetical protein GPALN_004594
GPLIN_000182800	0.0576642	NA	hypothetical protein Mgra_00005074
GPLIN_000182900	0.0153182	NA	hypothetical protein Mgra_00005074
GPLIN_000183000	-0.0301302	NA	hypothetical protein Mgra_00005074
GPLIN_000183100	-0.0385483	NA	unnamed protein product
GPLIN_000183200	-0.348486	0.999835	unnamed protein product
GPLIN_000183300	0.15276	NA	unnamed protein product
GPLIN_000183400	-0.298046	0.999835	unnamed protein product
GPLIN_000183500	-0.179888	0.999835	Ran-binding protein 9
GPLIN_000183600	-0.0908916	0.999835	glycosyl hydrolase, family 18
GPLIN_000183700	-0.0745813	NA	hypothetical protein GPALN_010349
GPLIN_000183800	-0.0547873	NA	hypothetical protein GPALN_012360
GPLIN_000183900	-0.106845	0.999835	BTB/POZ domain-containing protein 1
GPLIN_000184000	0.0823384	0.999835	hypothetical protein GPALN_012061
GPLIN_000184100	-0.000503801	NA	serine carboxypeptidase s28 domain-containing protein
GPLIN_000184200	0.140745	0.999835	Sodium-and chloride-dependent creatine transporter 1
GPLIN_000184300	0.315086	0.445927	Transporter, major facilitator family protein
GPLIN_000184400	-0.115415	0.999835	trypsin inhibitor like cysteine rich domain-containing protein
GPLIN_000184500	0.12081	0.999835	hypothetical protein GPALN_013208
GPLIN_000184600	0.0995413	0.999835	hypothetical protein GPALN_002165
GPLIN_000184700	0.60512	0.051085	hypothetical protein GPALN_002166
GPLIN_000184800	0.130573	0.999835	hypothetical protein GPALN_002167
GPLIN_000184900	-0.0091001	0.999835	C2H2-type domain-containing protein
GPLIN_000185000	0.296655	0.999835	hypothetical protein GPALN_002172
GPLIN_000185100	-0.135511	0.999835	nematode cuticle collagen domain protein
GPLIN_000185200	0.0130449	0.999835	astacin (Peptidase family m12A) domain-containing protein
GPLIN_000185300	0.0153182	NA	---NA---
GPLIN_000185400	-0.205207	0.999835	hypothetical protein GPALN_002179
GPLIN_000185500	0.064129	NA	hypothetical protein GPALN_002180
GPLIN_000185600	0.0227666	NA	hypothetical protein GPALN_002193
GPLIN_000185700	0.597826	0.13561	hypothetical protein GPALN_002180
GPLIN_000185800	-0.155174	0.999835	hypothetical protein GPALN_002182
GPLIN_000185900	0.0893814	0.999835	Protein kinase domain containing protein
GPLIN_000186000	0.275135	0.999835	unnamed protein product
GPLIN_000186100	0.117468	0.999835	serpentine type 7TM GPCR chemoreceptor srd domain-containing protein
GPLIN_000186200	0.0222524	0.999835	---NA---
GPLIN_000186300	0.125283	0.999835	von willebrand factor type A domain-containing protein
GPLIN_000186400	0.0153182	NA	---NA---
GPLIN_000186500	-0.0118926	NA	DJ-1 protein family protein
GPLIN_000186600	-0.00167651	0.999835	alcohol dehydrogenase transcription factor myb/SANT-like domain-containing protein
GPLIN_000186700	-0.57625	0.16491	VWFA domain-containing protein
GPLIN_000186800	-0.0344242	0.999835	AAA domain (dynein-related subfamily) domain-containing protein
GPLIN_000186900	0.191982	0.999835	thioredoxin-like domain-containing protein
GPLIN_000187000	0.0974136	0.999835	AAA domain (dynein-related subfamily) domain-containing protein
GPLIN_000187100	-0.0067667	NA	hypothetical protein GPALN_004840
GPLIN_000187200	-0.155807	0.999835	Protein CBG13461
GPLIN_000187300	0.0659772	0.999835	---NA---
GPLIN_000187400	0.0362865	0.999835	hypothetical protein GPALN_014753
GPLIN_000187500	-0.102846	0.999835	hypothetical protein GPALN_004862
GPLIN_000187600	-0.155558	0.999835	hypothetical protein GPALN_013149
GPLIN_000187700	-0.109911	0.999835	hypothetical protein GPALN_004862
GPLIN_000187800	-0.298191	0.999835	E9 protein
GPLIN_000187900	0.248188	0.999835	hypothetical protein GPALN_013072
GPLIN_000188000	-0.140197	0.999835	thioredoxin-like domain-containing protein
GPLIN_000188100	-0.0718882	0.999835	hypothetical protein GPALN_010354
GPLIN_000188200	0.0510703	0.999835	hypothetical protein GPALN_010353
GPLIN_000188300	0.110714	NA	hypothetical protein GPALN_006035
GPLIN_000188400	-0.0139534	NA	hypothetical protein GPALN_006035
GPLIN_000188500	0.043413	0.999835	hypothetical protein Ddc_23333
GPLIN_000188600	NA	NA	hypothetical protein GPALN_002326
GPLIN_000188700	NA	NA	hypothetical protein GPALN_002326
GPLIN_000188800	-0.06076	0.999835	Pumilio 2
GPLIN_000188900	0.116999	0.999835	---NA---
GPLIN_000189000	-0.139489	0.999835	GMP reductase
GPLIN_000189100	0.066479	0.999835	Mediator of RNA polymerase II transcription subunit 19
GPLIN_000189200	-0.0691107	0.999835	FLYWCH-type domain-containing protein
GPLIN_000189300	-0.0238996	0.999835	BRCA1-associated protein 2 containing protein
GPLIN_000189400	0.0855114	0.999835	BRCA1-associated protein 2 domain-containing protein
GPLIN_000189500	0.157699	0.999835	Bm306, isoform d
GPLIN_000189600	0.217331	0.999835	Protein F59B1.2
GPLIN_000189700	0.126822	0.999835	Protein Y54G9A.7
GPLIN_000189800	0.0376315	0.999835	acetyl-CoA acetyltransferase
GPLIN_000189900	-0.104814	0.999835	Protein-tyrosine phosphatase
GPLIN_000190000	-0.030364	0.999835	Kyphoscoliosis peptidase
GPLIN_000190100	0.171685	0.999835	DUF667 domain-containing protein
GPLIN_000190200	0.009926	0.999835	XAP5 protein
GPLIN_000190300	-0.0174484	0.999835	Zinc finger Ran-binding domain-containing protein 2
GPLIN_000190400	-0.0867132	0.999835	glycosyltransferase family 10 (fucosyltransferase) c-term domain-containing protein
GPLIN_000190500	0.0929671	0.999835	ground-like domain-containing protein
GPLIN_000190600	0.00963706	0.999835	LFI-1 protein
GPLIN_000190700	-0.171647	0.999835	F-box domain-containing protein
GPLIN_000190800	0.0801375	0.999835	PKD-channel domain-containing protein
GPLIN_000190900	-0.33277	0.999835	Acyltransferase 3 domain-containing protein
GPLIN_000191000	0.0474913	0.999835	Protein F42A8.1
GPLIN_000191100	0.0982229	0.999835	---NA---
GPLIN_000191200	-0.00870761	0.999835	WH2 motif domain-containing protein
GPLIN_000191300	-0.0225923	0.999835	Transcription factor RFX3
GPLIN_000191400	-0.0184622	0.999835	---NA---
GPLIN_000191500	0.297112	0.184911	ATP-dependent zinc metalloprotease YME1 homolog
GPLIN_000191600	0.00181524	0.999835	DnaJ domain protein
GPLIN_000191700	0.0531071	0.999835	proable exocyst complex component Sec6
GPLIN_000191800	-0.0489034	0.999835	BPL/LPL catalytic domain-containing protein
GPLIN_000191900	0.0944687	0.999835	hypothetical protein Ddc_08192
GPLIN_000192000	-0.0759537	0.999835	hypothetical protein GPALN_010413
GPLIN_000192100	0.147554	0.999835	amiloride-sensitive sodium channel domain-containing protein
GPLIN_000192200	-0.124362	0.999835	ZP domain-containing protein
GPLIN_000192300	0.092128	0.999835	hypothetical protein GPALN_010408
GPLIN_000192400	0.0604625	0.999835	putative carnitine/acylcarnitine carrier protein CACL
GPLIN_000192500	-0.0477051	NA	lipase (class 2) domain-containing protein
GPLIN_000192600	0.016038	0.999835	DNA repair protein RAD50
GPLIN_000192700	0.00447708	0.999835	unnamed protein product
GPLIN_000192800	-0.247127	0.154309	IPPc domain-containing protein
GPLIN_000192900	0.0966061	0.999835	Exocyst complex component 5
GPLIN_000193000	-0.134408	0.999835	Exocyst complex component 5
GPLIN_000193100	-0.173423	0.999835	ATPase family associated with various cellular activities (AAA) domain-containing protein
GPLIN_000193200	-0.0413131	0.999835	Protein CBR-MAB-9.2
GPLIN_000193300	0.118816	0.999835	Protein F55A4.7
GPLIN_000193400	-0.0215935	0.999835	chromo shadow domain protein
GPLIN_000193500	0.0643015	0.999835	histone-like transcription factor (CBF/NF-Y) and archaeal histone domain-containing protein
GPLIN_000193600	-0.0223131	0.999835	Maestro heat-like repeat-containing protein family member 1
GPLIN_000193700	-0.000670911	0.999835	bromodomain-containing protein
GPLIN_000193800	-0.112474	0.999835	CBN-UNC-1 protein
GPLIN_000193900	-0.0884975	0.999835	26S protease regulatory subunit 7
GPLIN_000194000	-0.130241	0.999835	c2 domain-containing protein
GPLIN_000194100	-0.0805532	0.999835	c2 domain-containing protein
GPLIN_000194200	0.302262	0.999835	THaumatiN family
GPLIN_000194300	-0.216276	0.999835	hypothetical protein GPALN_005854
GPLIN_000194400	0.0297309	NA	hypothetical protein GPALN_003767
GPLIN_000194500	0.0912915	NA	hypothetical protein GPALN_003771
GPLIN_000194600	-0.108208	NA	hypothetical protein GPALN_003769
GPLIN_000194700	-0.350224	0.718292	Phospholipase A2 domain-containing protein
GPLIN_000194800	0.195617	0.999835	Ubiquitin carboxyl-terminal hydrolase family protein
GPLIN_000194900	-0.126604	0.999835	Nucleotidyl transferase domain and Poly(A) polymerase, RNA-binding domain and Poly(A) polymerase, central domain and Nucleotidyltransferase, class I, C-terminal-like domain and Poly(A) polymerase family-containing protein
GPLIN_000195000	-0.0651968	0.999835	maestro heat-like repeat-containing protein family member 2A
GPLIN_000195100	0.11204	0.999835	Zinc metalloproteinase nas-36
GPLIN_000195200	-0.0290452	0.999835	hypothetical protein GPALN_002990
GPLIN_000195300	-0.298366	0.533169	hypothetical protein Ddc_15285
GPLIN_000195400	-0.23695	0.999835	hypothetical protein GPALN_005949
GPLIN_000195500	0.184765	NA	hypothetical protein GPALN_005952
GPLIN_000195600	-0.0675948	0.999835	RBP-1 protein
GPLIN_000195700	-0.129368	0.999835	hypothetical protein GPALN_005955
GPLIN_000195800	-0.0323741	0.999835	hypothetical protein GPALN_011539
GPLIN_000195900	-0.096935	0.999835	hypothetical protein GPALN_007489
GPLIN_000196000	-0.022748	0.999835	hypothetical protein GPALN_007489
GPLIN_000196100	0.0602337	NA	hypothetical protein GPALN_003247
GPLIN_000196200	0.174788	0.999835	Ran-binding protein 9
GPLIN_000196300	-0.0253976	NA	serpentine type 7TM GPCR chemoreceptor srbc domain-containing protein
GPLIN_000196400	0.135302	0.999835	serpentine type 7TM GPCR chemoreceptor srbc domain-containing protein
GPLIN_000196500	0.153796	0.999835	Nuclear hormone receptor family member odr-7
GPLIN_000196600	-0.0782114	0.999835	putative effector protein
GPLIN_000196700	0.228237	0.999835	unnamed protein product
GPLIN_000196800	0.153855	0.999835	BTB/POZ domain-containing protein 1
GPLIN_000196900	0.0179594	0.999835	hypothetical protein GPALN_005744
GPLIN_000197000	0.322793	0.999835	---NA---
GPLIN_000197100	0.311396	0.999835	MRG domain-containing protein
GPLIN_000197200	-0.146421	0.999835	---NA---
GPLIN_000197300	-0.160706	0.999835	Innexin inx-3
GPLIN_000197400	-0.0483548	0.999835	hypothetical protein GPALN_004594
GPLIN_000197500	-0.0958528	0.999835	hypothetical protein GPALN_006907
GPLIN_000197600	-0.00473952	NA	SCP-like protein
GPLIN_000197700	0.000594928	NA	hypothetical protein GPALN_006907
GPLIN_000197800	-0.0941115	0.999835	DNA repair and recombination protein RAD54-like
GPLIN_000197900	-0.0541199	0.999835	DNA repair and recombination protein RAD54-like
GPLIN_000198000	0.015934	0.999835	Protein ACR-19 a
GPLIN_000198100	0.0602902	0.999835	Mitochondrial thiamine pyrophosphate carrier
GPLIN_000198200	0.0112563	0.999835	skp1 family, dimerization domain-containing protein
GPLIN_000198300	-0.0166808	0.999835	ferritin-like domain-containing protein
GPLIN_000198400	-0.107628	0.999835	putative thioredoxin
GPLIN_000198500	-0.195278	NA	NAD(P)H oxidase (H(2)O(2)-forming)
GPLIN_000198600	-0.021443	0.999835	dual oxidase
GPLIN_000198700	0.102979	NA	hypothetical protein GPALN_016303
GPLIN_000198800	0.105889	NA	hypothetical protein GPALN_015009
GPLIN_000198900	0.0266218	0.999835	Tripartite motif-containing protein 65 isoform X4
GPLIN_000199000	NA	NA	Ankyrin repeat domain-containing protein 44
GPLIN_000199100	NA	NA	hypothetical protein GPALN_013473
GPLIN_000199200	-0.160286	0.999835	hypothetical protein GPALN_004181
GPLIN_000199300	-0.163093	0.999835	hypothetical protein GPALN_004178
GPLIN_000199400	-0.122806	0.999835	hypothetical protein GPALN_006864
GPLIN_000199500	-0.0031553	0.999835	---NA---
GPLIN_000199600	-0.135347	NA	---NA---
GPLIN_000199700	0.08709	0.999835	hypothetical protein GPALN_004178
GPLIN_000199800	0.0676217	0.999835	BTB/POZ domain-containing protein 1
GPLIN_000199900	0.127514	0.999835	Metridin-like ShK toxin
GPLIN_000200000	-0.0204994	0.999835	hypothetical protein GPALN_004884
GPLIN_000200100	-0.406327	0.738092	BTB/POZ domain-containing protein 1
[truncated: 14,403 more rows]

## Sheet: Galaxy395-(DESeq2_result_fi (2)
GeneID	log2FC	Padj	Description
Gp-HBL1 RNAi up-regulated genes log2FC>1, P<0.001
GPLIN_000124400	3.49435	2.23657e-09	Ubiquitin carboxyl-terminal hydrolase 7
GPLIN_000593100	3.25644	1.15733e-08	Sugar transporter SWEET1
GPLIN_000911900	3.27345	2.71739e-05	Lipase, class 3 family-containing protein
GPLIN_000830000	2.56455	2.98571e-05	zinc carboxypeptidase
GPLIN_001145000	2.45435	3.32372e-07	diacylglycerol acyltransferase
GPLIN_001379500	2.14345	8.4743e-06	Failed axon connections-like protein
GPLIN_001367000	1.78345	1.95552e-09	lipase (class 2) domain-containing protein
GPLIN_000074100	1.12345	1.92147e-06	Elongation of very long chain fatty acids protein
Gp-HBL1 RNAi down-regulated genes log2FC<-1, P<0.001
GPLIN_001120800	-1.05435	3.6898e-06	Triacylglycerol lipase
GPLIN_001077100	-1.55686	2.65983e-13	Hunchback-like protein
GPLIN_001043600	-1.69332	2e-24	Secreted protein
GPLIN_000601300	-1.86556	0.000213508	nitrate transporter
GPLIN_000812600	-1.9266	2.20737e-18	hypothetical protein GPALN_004560
GPLIN_000434700	-2.09345	0.000102012	RNR-2 protein
GPLIN_000485200	-2.55342	1.4375e-15	Aldolase II
GPLIN_000660900	-2.66342	3.56298e-07	Leucine Rich Repeat family protein
GPLIN_001371700	-2.78236	0.000106642	Hormone-sensitive lipase
Remaining genes -1<log2FC<1 or P>0.001
GPLIN_000517900	0.804894	4.20048e-09	e1-E2 ATPase domain-containing protein
GPLIN_001352100	0.537537	8.94698e-06	astacin (Peptidase family m12A) domain-containing protein
GPLIN_000741500	-0.593802	8.94698e-06	histidine phosphatase superfamily (branch 2) domain-containing protein
GPLIN_001093400	0.787383	3.79635e-05	galactoside-binding lectin domain-containing protein
GPLIN_000498100	0.891456	6.07404e-05	hypothetical protein GPALN_012979
GPLIN_000164300	0.540417	0.000387274	annexin domain-containing protein
GPLIN_000402300	-0.763041	0.000598317	cathepsin B-like cysteine protease 2
GPLIN_001130600	-0.864438	0.000780755	hypothetical protein GPALN_012023
GPLIN_001289400	-0.823639	0.0010382	DAF-16/FOXO Controlled, germline Tumor affecting
GPLIN_001007800	0.844645	0.00134851	f-box domain-containing protein
GPLIN_000647600	0.473818	0.00157818	17beta-hydroxysteroid dehydrogenase
GPLIN_000896900	0.593535	0.00169359	hypothetical protein GPALN_010801
GPLIN_000336400	0.482295	0.00169359	Probable citrate synthase, mitochondrial
GPLIN_001469500	1.1708	0.00456566	unnamed protein product
GPLIN_000084500	-1.07135	0.00456645	Cathepsin L-like
GPLIN_000476000	-0.650522	0.00561663	amino acid permease domain-containing protein
GPLIN_001433500	-0.425869	0.00604143	Phospholipase A2-like protein Y52B11A.8
GPLIN_000340000	0.660133	0.00628986	Flavin-binding monooxygenase-like protein
GPLIN_000255800	1.0573	0.0065849	---NA---
GPLIN_001480600	-1.14318	0.00658996	Protein CBR-CPL-1
GPLIN_000519800	0.76641	0.00881539	hypothetical protein GPALN_003090
GPLIN_000098700	-0.604239	0.00881539	E3 ubiquitin-protein ligase listerin
GPLIN_001093500	0.632396	0.0117132	galactoside-binding lectin
GPLIN_000487900	-0.588043	0.0133057	zinc carboxypeptidase domain-containing protein
GPLIN_001401900	0.66372	0.0133349	short chain dehydrogenase domain-containing protein
GPLIN_001379000	0.512132	0.0133349	leucine-rich melanocyte differentiation-associated protein
GPLIN_000832700	-0.37473	0.0133349	LAMP family protein lmp-1
GPLIN_001284000	0.535405	0.0137449	unnamed protein product
GPLIN_000972500	-0.294198	0.0159539	annexin domain-containing protein
GPLIN_001116500	0.718339	0.0196077	Cell wall-associated hydrolase
GPLIN_000945800	-0.618855	0.0196077	Protein Y53G8AR.7 a
GPLIN_000046600	0.690276	0.0200725	Ubiquitin carboxyl-terminal hydrolase
GPLIN_001502200	0.609921	0.0226817	Protein CBR-COL-125
GPLIN_000255200	0.598352	0.0235594	---NA---
GPLIN_000107500	-0.717762	0.0253487	---NA---
GPLIN_000255100	0.704024	0.0295179	eamA-like transporter family domain-containing protein
GPLIN_000341800	0.695761	0.0400144	unnamed protein product
GPLIN_000966200	0.566724	0.0417952	matrixin domain-containing protein
GPLIN_001036800	-0.470688	0.0417952	Phosphate-regulating neutral endopeptidase
GPLIN_000962900	-0.29737	0.0480533	neurotransmitter-gated ion-channel ligand binding domain-containing protein
GPLIN_001507200	0.545944	0.0499933	---NA---
GPLIN_000176100	0.59991	0.051085	---NA---
GPLIN_000184700	0.60512	0.051085	hypothetical protein GPALN_002166
GPLIN_000309800	-0.377328	0.051085	globin domain-containing protein
GPLIN_000253000	0.633014	0.0540716	cytochrome p450 domain-containing protein
GPLIN_000363600	0.544481	0.0540716	putative effector protein
GPLIN_000667000	-0.651143	0.0599229	---NA---
GPLIN_000683700	-0.643946	0.0599229	Ornithine decarboxylase
GPLIN_001431600	-0.532585	0.0599229	hypothetical protein GPALN_003380
GPLIN_001478700	0.647618	0.0599229	reverse transcriptase
GPLIN_000240700	-0.593597	0.0603445	eukaryotic glutathione synthase, ATP binding domain-containing protein
GPLIN_000660600	0.53827	0.0617914	hypothetical protein GPALN_005721
GPLIN_000294500	-0.543814	0.0620011	pectate lyase 1
GPLIN_001470800	0.354487	0.0641212	Basement membrane proteoglycan
GPLIN_000204400	-0.396571	0.0650165	shK domain-like domain-containing protein
GPLIN_001042700	0.582614	0.0651281	G_PROTEIN_RECEP_F1_2 domain-containing protein
GPLIN_000625400	0.572885	0.0654164	Kunitz/Bovine pancreatic trypsin inhibitor domain protein
GPLIN_000228300	-0.42041	0.0725839	S-methyl-5'-thioadenosine phosphorylase
GPLIN_000641700	0.570073	0.0780694	hypothetical protein Ddc_18908
GPLIN_000299300	0.604109	0.0825718	hypothetical protein GPALN_014822
GPLIN_000278200	-0.63609	0.0864793	solute carrier family 13 member 5
GPLIN_000612700	0.515335	0.0864793	hypothetical protein GPALN_003228
GPLIN_001094000	-0.48855	0.0864793	hypothetical protein GPALN_010186
GPLIN_001569900	0.551881	0.0870812	hypothetical protein GPALN_012369
GPLIN_001498000	0.55179	0.087479	FYVE zinc finger family protein
GPLIN_000870900	0.488221	0.0887348	Col-cuticle-N domain-containing protein
GPLIN_000709000	0.353999	0.0897383	trehalase domain-containing protein
GPLIN_000633900	-0.443722	0.0978807	hypothetical protein GPALN_011034
GPLIN_001052900	0.556247	0.0980653	leucine-rich melanocyte differentiation-associated protein
GPLIN_000924700	0.362557	0.0992562	aminotransferase, class III
GPLIN_001227900	-0.316468	0.0992562	putative endopeptidase La
GPLIN_001165800	0.612917	0.101766	hypothetical protein L596_021062
GPLIN_001223600	-0.256532	0.101766	CBN-GES-1 protein
GPLIN_000560700	-0.561943	0.105017	---NA---
GPLIN_001444900	0.560456	0.107588	cytochrome p450 domain-containing protein
GPLIN_000205600	-0.265473	0.108712	major facilitator superfamily domain-containing protein
GPLIN_000286000	0.580735	0.111594	DUF4817 domain-containing protein
GPLIN_001363600	0.58791	0.112173	PP-loop domain containing protein
GPLIN_001099500	-0.512144	0.114171	cathepsin B
GPLIN_001463700	0.584398	0.114171	Cell wall-associated hydrolase
GPLIN_001315400	-0.359982	0.115941	NEPrilysin metallopeptidase family
GPLIN_001236200	-0.52454	0.11602	hypothetical protein GPALN_002090
GPLIN_000660400	0.555226	0.118445	sre G protein-coupled chemoreceptor domain-containing protein
GPLIN_001311100	-0.588342	0.119679	hypothetical protein GPALN_014469
GPLIN_000449900	0.407406	0.130012	zinc finger, C2H2 type
GPLIN_001014500	0.322377	0.130774	protein ced-11
GPLIN_001262600	0.2908	0.132744	Protein kinase domain-containing protein
GPLIN_000185700	0.597826	0.13561	hypothetical protein GPALN_002180
GPLIN_000206400	-0.455847	0.141518	STAS domain-containing protein
GPLIN_000743100	-0.360785	0.149621	cytochrome p450 domain-containing protein
GPLIN_000012600	-0.370373	0.151982	yhhN family domain-containing protein
GPLIN_000154500	0.304275	0.151982	ion channel domain-containing protein
GPLIN_000173500	0.459632	0.151982	Protein F37C4.5
GPLIN_000290100	-0.589155	0.151982	glycoprotein-N-acetylgalactosamine 3-beta-galactosyltransferase 1
GPLIN_000754900	0.562992	0.151982	Integrase catalytic domain-containing protein
GPLIN_000884600	-0.494573	0.153194	skp1 family, dimerization domain-containing protein
GPLIN_000192800	-0.247127	0.154309	IPPc domain-containing protein
GPLIN_000779500	0.233557	0.160604	F-box-like/WD repeat-containing protein ebi
GPLIN_001020400	0.537885	0.160604	hypothetical protein GPALN_006881
GPLIN_001304100	0.311076	0.160604	ZP domain-containing protein
GPLIN_000092600	-0.235284	0.162124	Mob1/phocein family protein
GPLIN_001321500	0.486032	0.162124	---NA---
GPLIN_000186700	-0.57625	0.16491	VWFA domain-containing protein
GPLIN_000353100	-0.38296	0.172275	putative glutathione S-transferase 5
GPLIN_000586700	0.329224	0.172275	aminotransferase, class III
GPLIN_001008000	-0.561364	0.172275	MFS domain-containing protein
GPLIN_001329800	0.383628	0.173087	hypothetical protein GPALN_013032
GPLIN_000255700	0.451087	0.175305	His-Cys box protein
GPLIN_000306800	0.540326	0.183902	Thioredoxin domain-containing protein
GPLIN_000191500	0.297112	0.184911	ATP-dependent zinc metalloprotease YME1 homolog
GPLIN_000263200	0.283165	0.184911	lectin, galactoside-binding, soluble, 3
GPLIN_001499200	-0.550647	0.184911	serine/threonine protein phosphatase
GPLIN_000580100	-0.369374	0.190385	protein-tyrosine phosphatase domain-containing protein
GPLIN_000003800	0.409458	0.206903	Arachidonate--CoA ligase
GPLIN_001069300	-0.559585	0.206903	Amino acid transporter
GPLIN_001108000	0.455943	0.206903	putative N-acetylgalactosaminyltransferase 8
GPLIN_000567800	0.143369	0.218735	Non-specific serine/threonine protein kinase
GPLIN_000298000	0.52853	0.218781	---NA---
GPLIN_000679600	-0.412337	0.223563	FAD binding domain-containing protein
GPLIN_001503100	-0.525869	0.223563	phosphorylase superfamily domain-containing protein
GPLIN_000413400	0.463065	0.229443	hypothetical protein AAVH_09496
GPLIN_000440000	-0.374168	0.229443	Legumain
GPLIN_000651100	0.303774	0.229443	Sodium/potassium-transporting ATPase subunit alpha
GPLIN_001189300	0.52486	0.229443	homeobox domain protein
GPLIN_001413400	0.54929	0.241452	lectin, galactoside-binding, soluble, 3
GPLIN_000707700	0.456155	0.246409	GH18 domain-containing protein
GPLIN_000465700	0.297098	0.248612	hypothetical protein GPALN_003757
GPLIN_001313900	0.354542	0.248612	modulator of levamisole receptor-1 domain-containing protein
GPLIN_000178900	0.511335	0.249635	Transthyretin-like family protein
GPLIN_000491000	0.376092	0.253364	hypothetical protein DdX_05533
GPLIN_000154300	-0.526767	0.253366	hypothetical protein GPALN_013291
GPLIN_000373000	0.539806	0.255474	LIM domain-containing protein
GPLIN_001174100	0.283874	0.272437	Zinc finger domain containing protein
GPLIN_000025600	0.383134	0.276264	Protein BEST-24
GPLIN_000110600	-0.537782	0.276264	actin 1, putative
GPLIN_000254900	0.495738	0.276264	Transposon Ty3-G Gag-Pol polyprotein
GPLIN_000255300	0.390212	0.276264	hypothetical protein GPALN_006557
GPLIN_000375600	-0.356848	0.276264	carboxylesterase family domain-containing protein
GPLIN_001065500	0.524971	0.276264	Chromo domain containing protein
GPLIN_001195500	0.525737	0.276264	hypothetical protein GPALN_002181
GPLIN_001202700	-0.320397	0.276264	Neurotransmitter-gated ion-channel ligand binding domain protein
GPLIN_001236400	0.366544	0.276264	TK/FGFR protein kinase
GPLIN_001412000	0.519168	0.276264	hypothetical protein GPALN_004048
GPLIN_001473600	0.288552	0.276264	WW domain-containing protein
GPLIN_000841100	-0.427653	0.277254	Voltage-dependent calcium channel gamma-3 subunit
GPLIN_001360300	0.414978	0.277254	Cytochrome P450 4V2
GPLIN_001463600	-0.336783	0.277254	hypothetical protein GPALN_004592
GPLIN_000291800	-0.457566	0.277716	Trehalase
GPLIN_000839900	0.268467	0.277716	anion exchange protein
GPLIN_000963300	-0.512721	0.277716	---NA---
GPLIN_001050700	0.199866	0.277716	aly/REF export factor 2
GPLIN_000584200	-0.431917	0.280246	acidPPc domain-containing protein
GPLIN_000641500	0.402181	0.280246	hypothetical protein GPALN_006558
GPLIN_001211400	-0.410116	0.280246	---NA---
GPLIN_001389800	0.351183	0.280246	---NA---
GPLIN_001411900	-0.511878	0.280246	RNA helicase
GPLIN_001467100	0.463716	0.283107	---NA---
GPLIN_000054100	0.369437	0.283625	Translation elongation factor EF-1 subunit alpha
GPLIN_000054600	0.411322	0.29047	zona pellucida-like domain protein
GPLIN_000997600	0.503193	0.29047	hypothetical protein GPALN_010147
GPLIN_001018900	0.523722	0.302133	---NA---
GPLIN_000207600	-0.523242	0.306962	hypothetical protein GPALN_003014
GPLIN_001055700	0.352017	0.314249	phosphate transporter family domain-containing protein
GPLIN_001329000	0.479697	0.322551	interleukin-17 domain-containing protein
GPLIN_000138700	-0.441053	0.344354	lysine methyltransferase domain-containing protein
GPLIN_000824400	-0.488581	0.344354	Glutathione synthetase
GPLIN_000961900	0.403061	0.344354	Nucleoside diphosphate-linked moiety X motif 19, mitochondrial
GPLIN_001045500	-0.389342	0.344354	7 transmembrane receptor (rhodopsin family) domain-containing protein
GPLIN_001184100	0.450445	0.344354	modulator of levamisole receptor-1 domain-containing protein
GPLIN_000276900	0.385867	0.345358	Butyryl-CoA dehydrogenase
GPLIN_000103100	0.498924	0.354547	DNA polymerase epsilon catalytic subunit
GPLIN_000477500	0.437299	0.354547	---NA---
GPLIN_000508700	-0.438476	0.354547	CLN3 protein
GPLIN_000306600	-0.433382	0.354808	Fibroblast growth factor 17
GPLIN_001050500	-0.365742	0.354808	Unconventional myosin-XV
GPLIN_001244700	-0.307908	0.354808	MIP18 family protein F45G2.10
GPLIN_000304300	0.508661	0.358923	hypothetical protein GPALN_013341
GPLIN_001033300	0.305795	0.360957	Protein T19C4.1
GPLIN_001081500	0.480126	0.360957	---NA---
GPLIN_001189200	-0.405388	0.360957	UDP-glucoronosyl and UDP-glucosyl transferase domain-containing protein
GPLIN_001245500	0.506885	0.360957	protein ced-11
GPLIN_001352200	0.486458	0.360957	---NA---
GPLIN_001254100	0.34451	0.362424	ammonium transporter family domain-containing protein
GPLIN_001101400	0.380724	0.368911	hypothetical protein GPALN_011728
GPLIN_000309600	-0.493725	0.37156	glycosyl hydrolase family 30 TIM-barrel domain-containing protein
GPLIN_000729900	-0.249432	0.37156	condensin II non structural maintenance of chromosomes subunit domain-containing protein
GPLIN_000865200	0.281828	0.37156	innexin domain-containing protein
GPLIN_000944500	0.468363	0.37156	---NA---
GPLIN_001263600	0.361823	0.37156	Transporter, major facilitator family protein
GPLIN_001550800	0.451463	0.37156	---NA---
GPLIN_000169900	0.48986	0.388112	---NA---
GPLIN_000884900	-0.458473	0.388112	Protein C44C1.1
GPLIN_000538400	0.477414	0.393628	hypothetical protein GPALN_003606
GPLIN_000485700	-0.457978	0.40048	Aldolase_II domain-containing protein
GPLIN_001160700	0.472507	0.402055	C-type lectin domain-containing protein
GPLIN_000376000	0.360432	0.403826	hypothetical protein GPALN_006225
GPLIN_001383400	0.259224	0.404087	phosphoenolpyruvate carboxykinase
GPLIN_000096400	0.382123	0.405041	Protein CBG06997
GPLIN_000449000	0.431256	0.405041	hypothetical protein GPALN_005462
GPLIN_001263800	0.484528	0.405041	hypothetical protein GPALN_002174
GPLIN_000876700	-0.379805	0.406243	cathepsin L-like cysteine proteinase
GPLIN_000323200	0.374412	0.422155	inhibitor of apoptosis-promoting bax1 domain-containing protein
GPLIN_001562200	0.412245	0.422155	heme peroxidase domain-containing protein
GPLIN_000382800	-0.37718	0.425154	E9 protein
GPLIN_000618300	0.420262	0.426946	Histidine phosphatase superfamily, clade-2-containing protein
GPLIN_001189400	0.294933	0.427011	Ran-binding protein 9
GPLIN_001374300	0.188401	0.429685	Tetratricopeptide TPR-1 and Tetratricopeptide TPR2 domain containing protein
GPLIN_000046100	-0.489529	0.430588	ornithine decarboxylase
GPLIN_000839800	0.270554	0.431993	Calsequestrin
GPLIN_000497300	0.240289	0.432484	hypothetical protein GPALN_001841
GPLIN_000155300	-0.425801	0.433462	acyl-CoA oxidase domain-containing protein
GPLIN_000597900	-0.476098	0.433462	hypothetical protein GPALN_004494
GPLIN_000172700	0.200796	0.434591	RRM domain-containing protein
GPLIN_000613200	-0.486756	0.434591	hypothetical protein GPALN_016347
GPLIN_001559100	0.436115	0.434591	transthyretin-like family domain-containing protein
GPLIN_001266900	-0.474887	0.442689	hypothetical protein GPALN_012026
GPLIN_000184300	0.315086	0.445927	Transporter, major facilitator family protein
GPLIN_001143200	0.181419	0.445927	ribosome recycling factor
GPLIN_001406800	0.43926	0.445927	putative esophageal gland cell secretory protein 21
GPLIN_001244800	-0.257781	0.453864	Pumilio 2
GPLIN_000463100	0.322661	0.454203	groucho/TLE N-terminal Q-rich domain-containing protein
GPLIN_000150300	0.211735	0.46036	Nudix hydrolase 3
GPLIN_000253800	0.470458	0.46036	Glutamine--fructose-6-phosphate transaminase (isomerizing)
GPLIN_000256500	-0.187617	0.46036	aldehyde dehydrogenase family domain-containing protein
GPLIN_000721700	0.339212	0.46036	G-PROTEIN-RECEP-F1-2 domain-containing protein
GPLIN_001291200	-0.412522	0.46036	hypothetical protein GPALN_011922
GPLIN_000476800	0.469776	0.461249	hypothetical protein DdX_07353
GPLIN_000516200	-0.310388	0.462932	hypothetical protein GPALN_010142
GPLIN_000721600	0.224325	0.46546	Aaa ATPase
GPLIN_000071500	0.420448	0.470381	hypothetical protein GPALN_012623
GPLIN_000432300	0.444559	0.470381	LIM domain-containing protein
GPLIN_001004200	-0.473689	0.470381	serpentine type 7TM GPCR chemoreceptor srt domain-containing protein
GPLIN_000287200	-0.284173	0.471788	DNA primase
GPLIN_000690900	0.428524	0.471788	calcium-binding EGF domain-containing protein
GPLIN_000703100	0.325345	0.471788	ADP/ATP translocase
GPLIN_001512900	0.229458	0.475146	Bifunctional coenzyme A synthase
GPLIN_000113200	-0.226864	0.475378	Major sperm protein
GPLIN_000582700	0.272584	0.495953	PCI domain containing protein
GPLIN_001167800	-0.469861	0.502823	hypothetical protein GPALN_003479
GPLIN_000622600	0.320849	0.503382	Translationally controlled tumor protein
GPLIN_001380800	-0.454969	0.503382	myb/SANT-like DNA-binding domain-containing protein
GPLIN_000108700	-0.468658	0.507379	serpentine type 7TM GPCR chemoreceptor srt domain-containing protein
GPLIN_001401500	0.379179	0.518913	actin
GPLIN_001623800	0.270178	0.519449	WASH complex
GPLIN_000643300	-0.318321	0.522531	TPR-REGION domain-containing protein
GPLIN_000643500	0.431559	0.522531	Heat shock protein Hsp-12.2
GPLIN_001395800	0.287932	0.522531	glutaminase domain-containing protein
GPLIN_000447400	0.417573	0.529564	DUF547 domain-containing protein
GPLIN_001210000	-0.391868	0.531376	THO complex subunit 1 transcription elongation factor domain-containing protein
GPLIN_000379300	-0.248402	0.532648	IQ calmodulin-binding motif domain-containing protein
GPLIN_000610000	-0.384608	0.532648	hypothetical protein GPALN_010154
GPLIN_000875700	0.278855	0.532648	UDP-glucoronosyl and UDP-glucosyl transferase domain-containing protein
GPLIN_000979300	0.402103	0.532648	unnamed protein product
GPLIN_001105400	-0.44997	0.532648	hypothetical protein GPALN_006084
GPLIN_001178400	-0.351682	0.532648	putative effector protein
GPLIN_001279000	0.458774	0.532648	---NA---
GPLIN_001477000	-0.275252	0.532648	ZP domain-containing protein
GPLIN_000195300	-0.298366	0.533169	hypothetical protein Ddc_15285
GPLIN_000578000	-0.236365	0.533169	Zinc finger protein unc-98
GPLIN_000641600	0.32506	0.533169	---NA---
GPLIN_000745300	-0.354538	0.533169	major facilitator superfamily domain-containing protein
GPLIN_000903300	0.399781	0.533169	ATP-dependent DNA helicase PIF1
GPLIN_001312600	-0.345115	0.533169	BTB/POZ domain-containing protein 1
GPLIN_001580200	0.460764	0.533169	7 transmembrane receptor (rhodopsin family) domain-containing protein
GPLIN_000164900	0.174193	0.536619	Protein ZTF-9
GPLIN_001083600	-0.461314	0.536619	SPRY domain-containing protein 3
GPLIN_001267200	-0.385576	0.536619	hypothetical protein GPALN_004458
GPLIN_001056300	0.344023	0.54389	hypothetical protein GPALN_007721
GPLIN_001112300	-0.356091	0.544469	ankyrin repeat protein
GPLIN_000098300	0.456057	0.551462	zinc finger, C4 type
GPLIN_000158300	-0.439256	0.551462	Beta-1,3-galactosyl-O-glycosyl-glycoprotein beta-1,6-N-acetylglucosaminyltransferase
GPLIN_000426300	-0.45768	0.554913	Ran-binding protein 9
GPLIN_000245900	0.144457	0.558472	major facilitator superfamily domain-containing protein
GPLIN_000160500	0.233977	0.563904	interleukin-17 domain-containing protein
GPLIN_000703700	0.261096	0.564947	Pre-mRNA-processing factor 31
GPLIN_000137300	0.44912	0.568785	actin domain-containing protein
GPLIN_000379200	0.388518	0.568785	DUF148 domain-containing protein
GPLIN_001080100	0.430777	0.568785	Glutathione synthetase
GPLIN_000384300	-0.170006	0.573112	Tubulin beta-2A chain
GPLIN_000899900	0.263064	0.582106	T-cell receptor beta chain ANA 11, putative
GPLIN_000275200	0.335316	0.584493	alcohol dehydrogenase transcription factor myb/SANT-like domain-containing protein
GPLIN_000485600	-0.436306	0.584493	hypothetical protein GPALN_013136
GPLIN_001165900	0.418298	0.584493	hypothetical protein L596_021062
GPLIN_001175800	0.253048	0.584493	Nuclear hormone receptor family member nhr-64
GPLIN_000954600	0.22626	0.597174	ras of complex, roc, domain of DAPkinase domain-containing protein
GPLIN_001132500	0.421625	0.599589	interleukin-17 domain-containing protein
GPLIN_001152300	0.386242	0.603836	30S ribosomal protein S12
GPLIN_000036300	0.401422	0.605021	hypothetical protein GPALN_011253
GPLIN_000889800	0.387272	0.605021	transmembrane cell adhesion receptor mua-3
GPLIN_000548900	-0.443037	0.606099	---NA---
GPLIN_000866800	0.322072	0.606099	Protein CBG09501
GPLIN_000968300	0.3689	0.606099	Ser/Thr protein phosphatase family protein
GPLIN_001477800	-0.427273	0.606099	glycosyl hydrolase family 30 TIM-barrel domain-containing protein
GPLIN_001155800	0.372495	0.614539	BTB/POZ domain-containing protein 1
GPLIN_000275500	-0.274128	0.624134	Ras-related GTP-binding protein A
GPLIN_001125200	-0.320656	0.627629	MFS domain-containing protein
GPLIN_000682500	0.183354	0.629934	hypothetical protein GPALN_005211
GPLIN_001212000	0.257446	0.630638	non-SMC mitotic condensation complex subunit 1 domain-containing protein
GPLIN_000001300	0.341435	0.633325	Transthyretin-like family protein
GPLIN_000255500	0.308426	0.638098	Ubiquitin carboxyl-terminal hydrolase 7
GPLIN_000704900	0.197732	0.639743	aldehyde dehydrogenase family domain-containing protein
GPLIN_000809900	-0.420253	0.639743	UDP-glucoronosyl and UDP-glucosyl transferase domain-containing protein
GPLIN_001184700	-0.287365	0.639743	Protein CBG20027
GPLIN_001532100	-0.440042	0.639743	Protein Y53G8AR.7 a
GPLIN_000541000	-0.329074	0.640999	Thymidine kinase, cytosolic
GPLIN_000046400	-0.348457	0.649516	Ran-binding protein 9
GPLIN_000016200	0.264521	0.662218	putative beta-mannosidase
GPLIN_000041600	0.383307	0.662218	SMC_N domain-containing protein
GPLIN_000372900	-0.191842	0.662218	PCI domain-containing protein
GPLIN_000847900	-0.403714	0.662218	zinc finger protein
GPLIN_000981900	0.360625	0.662218	hypothetical protein GPALN_003259
GPLIN_000642600	-0.362821	0.662277	Protein Mpv17
GPLIN_001402800	0.221584	0.663035	delta-12 fatty acid desaturase
GPLIN_000313800	0.41913	0.666689	EB module
GPLIN_000352300	0.434418	0.666689	hypothetical protein GPALN_011580
GPLIN_000895400	0.426055	0.666689	cuticle collagen lon-3
GPLIN_001486100	0.436507	0.666689	Col-cuticle-N domain-containing protein
GPLIN_000054700	0.330435	0.672116	phosphoribosyl transferase domain-containing protein
GPLIN_000788000	-0.349472	0.677238	Ran-binding protein 9
GPLIN_001056600	0.372471	0.681859	unnamed protein product
GPLIN_000730900	-0.383833	0.686634	eukaryotic glutathione synthase, ATP binding domain-containing protein
GPLIN_000089400	-0.422771	0.68793	hypothetical protein GPALN_013239
GPLIN_000408200	0.425051	0.68793	---NA---
GPLIN_000449300	0.31495	0.68793	KH domain-containing protein
GPLIN_000715900	-0.396472	0.68793	60S ribosomal protein L6
GPLIN_000909600	-0.166584	0.68793	EF hand
GPLIN_000708000	-0.368014	0.690032	hypothetical protein GPALN_014894
GPLIN_000255400	0.272639	0.690802	hypothetical protein GPALN_006559
GPLIN_000415600	0.431254	0.690802	---NA---
GPLIN_000711700	0.281279	0.690802	---NA---
GPLIN_000767400	0.352973	0.690802	lectin, galactoside-binding, soluble, 3
GPLIN_000781700	0.302826	0.690802	putative imidazolonepropionase
GPLIN_000886400	0.290712	0.690802	phenylhydantoinase domain protein
GPLIN_001309700	0.213941	0.690802	hypothetical protein GPALN_007824
GPLIN_001053500	-0.43049	0.691062	hypothetical protein GPALN_006047
GPLIN_001263200	-0.29555	0.691062	Conserved regulator of innate immunity protein 3
GPLIN_000449500	0.173698	0.714699	Lipid-desat domain-containing protein
GPLIN_000559700	0.424086	0.714699	---NA---
GPLIN_000713600	0.421597	0.714699	Nematode cuticle collagen and Collagen triple helix repeat and Serine threonine protein kinase-related domain containing protein
GPLIN_001238800	-0.2919	0.714699	glycosyl hydrolase family 31 protein
GPLIN_000044300	-0.350601	0.718292	polynucleotide adenylyltransferase
GPLIN_000194700	-0.350224	0.718292	Phospholipase A2 domain-containing protein
GPLIN_000325700	-0.32947	0.718292	poly(A) polymerase central domain-containing protein
GPLIN_000967800	-0.401468	0.718292	putative mannosyl-oligosaccharide glucosidase
GPLIN_000096700	-0.237119	0.720213	putative serine/threonine-protein kinase
GPLIN_000308800	0.400292	0.720299	---NA---
GPLIN_001074300	0.207177	0.720299	RNA recognition motif domain-containing protein
GPLIN_001140500	0.398336	0.733785	---NA---
GPLIN_000061300	0.370359	0.734522	glycosyltransferase family 92 domain-containing protein
GPLIN_000411300	0.368269	0.734522	unnamed protein product
GPLIN_000778400	-0.328198	0.734522	CBR-GUR-5 protein
GPLIN_001197000	0.336865	0.734522	Xylulose kinase
GPLIN_001460000	-0.342383	0.734522	hypothetical protein GPALN_003325
GPLIN_001322100	0.4202	0.736299	NADH dehydrogenase (Ubiquinone) flavoprotein 1
GPLIN_000200100	-0.406327	0.738092	BTB/POZ domain-containing protein 1
GPLIN_000590000	-0.415517	0.738092	Protein CBG21023
GPLIN_000588400	0.234405	0.741852	7 transmembrane receptor
GPLIN_000100800	0.37153	0.749049	Prolyl 4-hydroxylase alpha-related protein PH4
GPLIN_000444000	0.401842	0.749049	short chain dehydrogenase domain-containing protein
GPLIN_000469400	0.206794	0.749049	7 transmembrane receptor (rhodopsin family) domain-containing protein
GPLIN_000591400	-0.413463	0.749049	eukaryotic glutathione synthase, ATP binding domain-containing protein
GPLIN_000722900	0.334745	0.749049	serpentine type 7TM GPCR chemoreceptor srt domain-containing protein
GPLIN_001089600	-0.405425	0.749049	Ubiquitin carboxyl-terminal hydrolase 7
GPLIN_000114900	0.410015	0.751294	---NA---
GPLIN_000122600	-0.418654	0.751294	acyl-CoA dehydrogenase, middle domain protein
GPLIN_000453900	0.241631	0.751443	cerebral cavernous malformation protein, harmonin-homology domain-containing protein
GPLIN_001202100	0.34244	0.755602	Alpha crystallin/Hsp20 domain and HSP20-like chaperone domain-containing protein
GPLIN_001617200	0.415603	0.755602	CX module domain-containing protein
GPLIN_000979100	-0.175466	0.761072	protein kinase domain-containing protein
GPLIN_001162800	0.391157	0.761072	PET Domain containing protein
GPLIN_000992100	0.237456	0.761418	putative arginine--tRNA ligase, cytoplasmic
GPLIN_001529600	0.367036	0.766139	---NA---
GPLIN_000313600	-0.387541	0.769645	cellulase (glycosyl hydrolase family 5) domain-containing protein
GPLIN_000588700	-0.414823	0.769645	hypothetical protein GPALN_011962
GPLIN_000855600	0.255493	0.769645	Elongation factor 2
GPLIN_001039500	0.372019	0.769645	unnamed protein product
GPLIN_001044800	-0.296003	0.769645	Ion channel
GPLIN_000467400	-0.357992	0.771232	pectate lyase 1
GPLIN_001192300	0.342315	0.771232	---NA---
GPLIN_000351200	-0.408325	0.7763	hypothetical protein GPALN_003263
GPLIN_000542100	-0.348137	0.7763	fatty acid desaturase
GPLIN_000666800	-0.414036	0.777414	ion channel domain-containing protein
GPLIN_000475900	-0.395983	0.778118	amino acid permease domain-containing protein
GPLIN_000743800	0.370354	0.778118	serine protease
GPLIN_000749300	0.234342	0.778118	Major facilitator superfamily MFS-1 domain containing protein
GPLIN_000816000	0.411768	0.778118	MADF domain-containing protein
GPLIN_000938900	0.412931	0.778432	hypothetical protein GPALN_013254
GPLIN_000021300	0.404433	0.780805	SHSP domain-containing protein
GPLIN_000055900	0.341592	0.784635	unnamed protein product
GPLIN_000158700	-0.31995	0.784635	BTB/POZ domain-containing protein 1
GPLIN_000572500	0.1632	0.784635	fes/CIP4, and EFC/F-BAR homology domain-containing protein
GPLIN_001094400	0.284731	0.784635	astacin (Peptidase family m12A) domain-containing protein
GPLIN_000254000	0.226257	0.78512	DEAD/DEAH box helicase domain-containing protein
GPLIN_000284300	0.293268	0.78512	MAK16 protein
GPLIN_000909400	0.231144	0.78512	coiled-coil domain-containing protein 6
GPLIN_000214600	0.200703	0.786783	asparagine--tRNA ligase
GPLIN_000478300	0.406433	0.790695	Lipase EstA/Esterase EstB family-containing protein
GPLIN_001274300	0.290946	0.790695	hypothetical protein GPALN_011621
GPLIN_001408000	0.176341	0.795369	DnaJ-like protein subfamily C member 21
GPLIN_000893400	-0.313858	0.799632	Ran-binding protein 9
GPLIN_000038900	-0.15452	0.807504	BTB/POZ domain-containing protein 1
GPLIN_000529100	0.407849	0.807504	---NA---
GPLIN_000847000	-0.352721	0.807504	acetylcholinesterase 3
GPLIN_000862400	0.406171	0.807504	Integrase catalytic domain-containing protein
GPLIN_000403600	-0.40441	0.810192	hypothetical protein GPALN_007434
GPLIN_000105800	0.276558	0.814284	astacin (Peptidase family m12A) domain-containing protein
GPLIN_001062900	0.31463	0.816265	CRE-NPP-22 protein
GPLIN_001322200	0.401772	0.816348	PDZ/DHR/GLGF domain protein
GPLIN_000732000	0.20506	0.827602	Thioredoxin domain-containing protein
GPLIN_000979900	0.381275	0.829557	hypothetical protein GPALN_002226
GPLIN_001212900	-0.340746	0.829557	hypothetical protein GPALN_011918
GPLIN_001330500	0.305978	0.829557	fructose-1,6-bisphosphatase isozyme 2
GPLIN_000025700	0.383453	0.832614	serpentine type 7TM GPCR chemoreceptor srt domain-containing protein
GPLIN_000037800	0.403977	0.832614	---NA---
GPLIN_000663900	-0.400002	0.847564	eukaryotic glutathione synthase, ATP binding domain-containing protein
GPLIN_000350500	0.372022	0.851762	PHB domain-containing protein
GPLIN_000414700	0.382914	0.851762	unnamed protein product
GPLIN_000657700	-0.399332	0.851762	asparagine synthase
GPLIN_000768800	-0.393963	0.851762	lysophospholipid acyltransferase 7
GPLIN_000031500	0.373358	0.855003	Cysteine synthase 1
GPLIN_000238200	0.191074	0.855454	nifU-like domain-containing protein
GPLIN_001283700	-0.347536	0.855454	Ubiquitin carboxyl-terminal hydrolase 7
GPLIN_001118500	0.325852	0.855949	BAH domain protein
GPLIN_000092400	0.329926	0.856087	expansin B3
GPLIN_000124900	0.380118	0.856087	Katanin p60 ATPase-containing subunit A1
GPLIN_000136200	0.398276	0.856087	hypothetical protein GPALN_006201
GPLIN_000220100	0.282502	0.856087	Protein CBG14255
GPLIN_000314100	0.395974	0.856087	hypothetical protein GPALN_016301
GPLIN_000318300	-0.397554	0.856087	serpentine type 7TM GPCR chemoreceptor str domain-containing protein
GPLIN_000330600	0.306746	0.856087	CLaudin-like in Caenorhabditis
GPLIN_001136000	0.356176	0.856087	Fatty-acid and retinol-binding protein 7
GPLIN_001324100	0.398703	0.856087	esophageal gland-localized secretory protein 1
GPLIN_001350600	0.392831	0.856087	phosphatidylethanolamine-binding protein
GPLIN_001409800	0.214437	0.856087	FG-GAP repeat protein
GPLIN_001582200	0.394618	0.856087	---NA---
GPLIN_001096900	0.342324	0.857689	Transducin-like enhancer protein 4
GPLIN_001243800	0.351024	0.857689	DUF862 domain-containing protein
GPLIN_000581900	0.393087	0.85865	---NA---
GPLIN_001519500	-0.367091	0.867709	hypothetical protein GPALN_012605
GPLIN_001320800	0.394468	0.867835	phosphatase regulatory subunit family protein
GPLIN_000662500	-0.381096	0.87172	immunosuppressive effector protein
GPLIN_000513100	-0.309701	0.875931	unnamed protein product
GPLIN_000921100	0.389515	0.875931	Protein Wnt
GPLIN_001315700	-0.387655	0.875931	hypothetical protein GPALN_014938
GPLIN_001505700	-0.345997	0.875931	E9 protein
GPLIN_000321900	0.352022	0.87772	hypothetical protein GPALN_005059
GPLIN_000745700	-0.196731	0.87772	Metallophosphoesterase domain containing protein
GPLIN_000882900	0.377704	0.87772	hypothetical protein GPALN_016236
GPLIN_000555700	0.339688	0.880468	hypothetical protein GPALN_010646
GPLIN_000250200	0.195494	0.887118	SFM domain-containing protein
GPLIN_000268600	-0.173339	0.889367	AB hydrolase-1 domain-containing protein
GPLIN_000295600	0.367238	0.889367	MULE domain-containing protein
GPLIN_000450000	0.332285	0.889367	UDP-glucoronosyl and UDP-glucosyl transferase domain-containing protein
GPLIN_000548000	-0.33395	0.889367	Protein CYP-33C9
GPLIN_001138900	-0.384466	0.889367	---NA---
GPLIN_001340200	-0.373164	0.889367	UTP--hexose-1-phosphate uridylyltransferase
GPLIN_001546700	0.371946	0.889367	Lipoyl synthase, mitochondrial
GPLIN_001569400	-0.364391	0.889367	Adenylate cyclase type 1
GPLIN_000000800	-0.170184	0.892631	Pumilio 2
GPLIN_001336100	0.337819	0.897027	hypothetical protein GPALN_006286
GPLIN_001020500	-0.21529	0.90502	hypothetical protein GPALN_012431
GPLIN_000596200	0.388209	0.908896	Guanylate cyclase
GPLIN_001248600	0.248169	0.90966	40S ribosomal protein S2
GPLIN_000283600	0.386857	0.910591	BTB/POZ domain-containing protein 3
GPLIN_000993100	0.356543	0.910591	Protein male abnormal 7
GPLIN_001247100	-0.387296	0.910591	Pumilio 2
GPLIN_000307800	0.372929	0.91313	---NA---
GPLIN_000289200	0.370963	0.915631	histone H4
GPLIN_000624400	0.170538	0.915631	Target SNARE coiled-coil domain and SNAP-25 domain-containing protein
GPLIN_000278800	-0.161525	0.91686	putative tRNA N6-adenosine threonylcarbamoyltransferase
GPLIN_000397300	0.285225	0.91686	Lipase EstA/Esterase EstB family-containing protein
GPLIN_000524000	-0.301579	0.91686	Poly(A) polymerase
GPLIN_001138700	-0.334331	0.91686	---NA---
GPLIN_001145900	0.348056	0.91686	helitron helicase-like protein
GPLIN_001202900	-0.387125	0.917327	---NA---
GPLIN_000717000	0.312538	0.917409	hypothetical protein GPALN_006662
GPLIN_000527000	0.31772	0.917612	cytochrome p450 domain-containing protein
GPLIN_000734500	0.228288	0.917612	dock homology region 2 domain-containing protein
GPLIN_000975100	-0.376554	0.917612	hypothetical protein GPALN_003380
GPLIN_000319300	-0.259141	0.924672	---NA---
GPLIN_000342900	0.359189	0.924672	---NA---
GPLIN_000367700	-0.30753	0.924672	Thioredoxin domain-containing protein 15-like protein
GPLIN_000552400	-0.365045	0.924672	beta-1,4-endoglucanase
GPLIN_001544200	-0.338795	0.931146	PAN domain protein
GPLIN_001566600	0.373462	0.931146	unnamed protein product
GPLIN_001013100	-0.377134	0.931418	unnamed protein product
GPLIN_000165000	-0.168618	0.941145	ndr family domain-containing protein
GPLIN_000207700	-0.382254	0.941145	hypothetical protein GPALN_003011
GPLIN_001006100	-0.289595	0.941145	hypothetical protein GPALN_014744
GPLIN_000520700	0.374901	0.94396	Protein M05D6.6
GPLIN_000662400	-0.378738	0.950542	Sodium:neurotransmitter symporter family protein
GPLIN_000319500	0.355159	0.95073	---NA---
GPLIN_000436600	0.326978	0.95073	unnamed protein product
GPLIN_000760900	-0.292497	0.95073	E9 protein
GPLIN_000998100	-0.336595	0.95073	hypothetical protein GPALN_003204
GPLIN_001292000	0.222171	0.95073	PCI domain containing protein
GPLIN_001488400	0.373165	0.95073	unnamed protein product
GPLIN_001532700	-0.35013	0.95073	---NA---
GPLIN_000556100	0.377152	0.953044	unnamed protein product
GPLIN_001018700	0.159099	0.956445	Tyrosine-protein phosphatase vhp-1
GPLIN_000309500	-0.225692	0.959055	hypothetical protein GPALN_011652
GPLIN_000316300	0.350979	0.959634	collagen triple helix repeat (20 copies) domain-containing protein
GPLIN_000798200	-0.380222	0.959634	zinc finger protein
GPLIN_001119200	0.348814	0.96163	---NA---
GPLIN_000821700	-0.339031	0.967506	ALP/Enigma encoding
GPLIN_000281200	-0.339563	0.96776	hypothetical protein GPALN_015001
GPLIN_000072600	0.362525	0.969273	Ribokinase
GPLIN_001195200	0.310775	0.969273	Histidine phosphatase superfamily, clade-2-containing protein
GPLIN_001278700	0.292268	0.969273	hypothetical protein GPALN_010599
GPLIN_001237200	0.23272	0.970786	matrixin domain-containing protein
GPLIN_000049000	-0.329998	0.974814	Beta-1,3-galactosyltransferase 2
GPLIN_000082500	0.311758	0.974814	AMP-binding enzyme domain-containing protein
GPLIN_000441400	0.359096	0.974814	---NA---
GPLIN_000824300	0.274277	0.974814	hypothetical protein GPALN_005705
GPLIN_000838900	0.335506	0.974814	homeobox domain-containing protein
GPLIN_000870100	0.344347	0.974814	Transthyretin-like family protein
GPLIN_000972000	0.154461	0.974814	proteasome non-ATPase 26S subunit domain-containing protein
GPLIN_001085200	0.314161	0.974814	Protein CBG23044
GPLIN_001232100	0.374359	0.974814	---NA---
GPLIN_001241100	0.297791	0.974814	Astacin-like metalloendopeptidase
GPLIN_001369800	0.2969	0.974814	Protein Wnt
GPLIN_001555400	-0.376753	0.974814	vitamin b6 photo-protection and homoeostasis domain-containing protein
GPLIN_000820200	0.371276	0.976823	ATP-dependent DNA helicase PIF1
GPLIN_001093800	-0.321892	0.977175	innexin domain-containing protein
GPLIN_001243900	0.254025	0.977175	hypothetical protein AAVH_02905
GPLIN_000255000	0.369987	0.978409	hypothetical protein GPALN_004172
GPLIN_000701700	0.235006	0.97915	---NA---
GPLIN_000121300	-0.374118	0.982177	---NA---
GPLIN_000391500	0.37414	0.982177	DB module domain-containing protein
GPLIN_000515200	0.195877	0.988679	hypothetical protein GPALN_004075
GPLIN_000729800	0.325472	0.988679	enzymatic polyprotein
GPLIN_000810700	-0.348114	0.988679	---NA---
GPLIN_000139000	0.373384	0.991861	basic region leucine zipper domain-containing protein
GPLIN_001161000	0.207626	0.991861	protein kinase domain-containing protein
GPLIN_000150400	0.122593	0.99605	T-complex protein 1 subunit epsilon
GPLIN_000177400	-0.285769	0.99605	---NA---
GPLIN_000222700	-0.239511	0.99605	NNMT/PNMT/TEMT family domain-containing protein
GPLIN_000487300	0.329961	0.99605	Kunitz/Bovine pancreatic trypsin inhibitor domain protein
GPLIN_001183900	-0.332472	0.99605	Lecithin:cholesterol acyltransferase
GPLIN_001144800	-0.195279	0.997153	fatty acid elongation protein 3
GPLIN_000114400	0.281667	0.997394	cation efflux family domain-containing protein
GPLIN_001367100	-0.289011	0.997394	amiloride-sensitive sodium channel domain-containing protein
GPLIN_001424100	-0.193757	0.997394	Elongation factor G, mitochondrial
GPLIN_000887900	0.329101	0.998932	hypothetical protein GPALN_007850
GPLIN_001375500	0.21875	0.998932	CRE-DHS-2 protein
GPLIN_000000300	-0.0396308	0.999835	Spectrin protein 1
GPLIN_000000400	-0.147455	0.999835	CUB domain-containing protein
GPLIN_000000600	-0.0174017	0.999835	hypothetical protein GPALN_006604
GPLIN_000000700	-0.102195	0.999835	Pumilio 2
GPLIN_000001100	-0.130459	0.999835	G-PROTEIN-RECEP-F1-2 domain-containing protein
GPLIN_000001200	0.0333664	0.999835	hypothetical protein GPALN_005718
GPLIN_000001400	0.156216	0.999835	acetyltransferase (GNAT) domain-containing protein
GPLIN_000001500	0.00365974	0.999835	Histone acetyltransferase
GPLIN_000001600	0.191203	0.999835	putative amphid protein
GPLIN_000001700	0.15389	0.999835	hypothetical protein GPALN_011534
GPLIN_000001800	0.235526	0.999835	hypothetical protein B9Z55_000033
GPLIN_000001900	-0.0433173	0.999835	CLE-1C protein
GPLIN_000002000	0.0314763	0.999835	Protein kinase domain-containing protein
GPLIN_000002100	-0.0611783	0.999835	HMG-box domain-containing protein
GPLIN_000002200	-0.025671	0.999835	Glycerol-3-phosphate dehydrogenase
GPLIN_000002300	-0.0133874	0.999835	Testis-specific chromodomain protein Y 1
GPLIN_000002400	0.0623934	0.999835	Ubiquitin-60S ribosomal protein L40
GPLIN_000002600	0.0699566	0.999835	40S ribosomal protein S20
GPLIN_000002700	0.0548469	0.999835	Protein K04F10.2
GPLIN_000002800	-0.0939985	0.999835	major sperm protein
GPLIN_000002900	0.134014	0.999835	---NA---
GPLIN_000003000	0.0406386	0.999835	hypothetical protein GPALN_011961
GPLIN_000003100	0.0814738	0.999835	zinc finger, C2H2 type
GPLIN_000003200	-0.00676947	0.999835	core histone H2A/H2B/H3/H4
GPLIN_000003300	-0.0907221	0.999835	PXA domain-containing protein
GPLIN_000003400	-0.0653155	0.999835	AAA ATPase
GPLIN_000003500	-0.0718157	0.999835	divalent cation transporter domain-containing protein
GPLIN_000003600	-0.0513893	0.999835	Serine/threonine-protein phosphatase
GPLIN_000003700	0.185609	0.999835	Protein kinase domain-containing protein
GPLIN_000004000	0.183649	0.999835	Homeobox domain protein
GPLIN_000004200	-0.00575083	0.999835	tRNA synthetases class I (I, l, M and v) domain-containing protein
GPLIN_000004300	-0.0498481	0.999835	hypothetical protein Mgra_00003365
GPLIN_000004400	-0.029742	0.999835	DCMP deaminase
GPLIN_000004500	0.0625819	0.999835	Leucine-rich repeat-containing protein let-4
GPLIN_000004600	0.145725	0.999835	Excitatory amino acid transporter
GPLIN_000004700	0.103258	0.999835	ras family domain-containing protein
GPLIN_000004800	0.0955747	0.999835	Excitatory amino acid transporter
GPLIN_000004900	-0.025877	0.999835	ras family domain-containing protein
GPLIN_000005000	0.0818797	0.999835	Uncharacterised protein family UPF0183-containing protein
GPLIN_000005100	0.222238	0.999835	---NA---
GPLIN_000005200	0.131792	0.999835	Uncharacterised protein family UPF0183-containing protein
GPLIN_000005300	0.0478499	0.999835	leucine Rich repeat-containing domain protein
GPLIN_000005400	0.132355	0.999835	Ubiquitin-conjugating enzyme family protein
GPLIN_000005500	0.0355273	0.999835	---NA---
GPLIN_000005600	-0.0784724	0.999835	DUF1716 domain-containing protein
GPLIN_000005700	0.0143848	0.999835	aminotransferase class I and II domain-containing protein
GPLIN_000005800	0.0111871	0.999835	trehalase domain-containing protein
GPLIN_000005900	-0.00620282	0.999835	Serine palmitoyltransferase 1
GPLIN_000006000	0.0830275	0.999835	astacin (Peptidase family m12A) domain-containing protein
GPLIN_000006100	-0.102197	0.999835	phosphoglycerate mutase family protein
GPLIN_000006200	0.0956591	0.999835	u3 small nucleolar RNA-associated protein 10 domain-containing protein
GPLIN_000006300	0.0535236	0.999835	Protein CBG06269
GPLIN_000006400	-0.0847045	0.999835	bromodomain-containing protein
GPLIN_000006500	0.0461323	0.999835	LSM domain protein
GPLIN_000006600	0.0173894	0.999835	Calcium-transporting ATPase
GPLIN_000006700	0.0562543	0.999835	leucine Rich repeat-containing domain protein
GPLIN_000006800	-0.0412563	0.999835	Protein RMD5-like protein A
GPLIN_000006900	0.291695	0.999835	hypothetical protein GPALN_011961
GPLIN_000007000	-0.229792	0.999835	---NA---
GPLIN_000007100	0.048221	0.999835	Protein Y54E2A.10
GPLIN_000007200	0.119205	0.999835	hypothetical esophageal gland cell secretory protein 4
GPLIN_000007600	0.14888	0.999835	Nitroreductase domain-containing protein
GPLIN_000007700	-0.268756	0.999835	Ras-association domain and Rho GTPase-activating protein domain and Myosin head, motor domain and Protein kinase C-like, phorbol ester/diacylglycerol binding domain and Rho GTPase activation protein domain and P-loop containing nucleoside triphosphate hydrolase domain-containing protein
GPLIN_000007800	0.110119	0.999835	hypothetical protein GPALN_006287
GPLIN_000007900	-0.262466	0.999835	Pumilio 2
GPLIN_000008000	-0.0172228	0.999835	hypothetical protein GPALN_015067
GPLIN_000008100	0.253878	0.999835	lectin C-type domain protein
GPLIN_000008200	-0.0703134	0.999835	kunitz/Bovine pancreatic trypsin inhibitor domain-containing protein
GPLIN_000008300	0.107621	0.999835	Ran-binding protein 9
GPLIN_000008400	-0.149895	0.999835	Ran-binding protein 9
GPLIN_000008500	-0.127028	0.999835	Serine/threonine-protein kinase pkn3
GPLIN_000008600	0.0705744	0.999835	domain found in IF2B/IF5
GPLIN_000008700	-0.13866	0.999835	Ran-binding protein 9
GPLIN_000008800	-0.0473201	0.999835	Protein HMG-5
GPLIN_000008900	-0.0846075	0.999835	Ran-binding protein 9
GPLIN_000009000	-0.0478649	0.999835	Protein kinase domain-containing protein
GPLIN_000009100	0.0622151	0.999835	Glutathione reductase
GPLIN_000009200	0.119734	0.999835	protein BRICK1
GPLIN_000009300	-0.0264719	0.999835	Chromosome condensation protein 3, C-terminal region containing protein
GPLIN_000009400	0.0630254	0.999835	Integrin beta-PS
GPLIN_000009500	0.315498	0.999835	---NA---
GPLIN_000009600	0.1226	0.999835	---NA---
GPLIN_000009700	-0.0693546	0.999835	RING finger protein 20
GPLIN_000009800	0.00734931	0.999835	Thioredoxin-like fold domain-containing protein
GPLIN_000009900	0.234585	0.999835	insulin-like peptide 17
GPLIN_000010000	0.227343	0.999835	40S ribosomal protein S3a
GPLIN_000010100	-0.0261932	0.999835	nucleocytoplasmic shuttling protein for mRNA cap-binding EIF4E domain-containing protein
GPLIN_000010200	-0.0267167	0.999835	Tau and MAP protein, tubulin-binding repeat protein
GPLIN_000010300	0.14716	0.999835	BED zinc finger domain-containing protein
GPLIN_000010400	0.0970747	0.999835	BED zinc finger domain-containing protein
GPLIN_000010500	0.0959882	0.999835	ankyrin repeats (3 copies) domain-containing protein
GPLIN_000010600	0.0711009	0.999835	Ubiquitin carboxyl-terminal hydrolase
GPLIN_000010700	-0.0364393	0.999835	replication factor c subunit 5
GPLIN_000010800	0.0261352	0.999835	hypothetical protein GPALN_005511
GPLIN_000010900	0.0244398	0.999835	---NA---
GPLIN_000011000	-0.0363868	0.999835	DNA repair and recombination protein RAD54-like
GPLIN_000011100	0.114464	0.999835	RNA recognition motif domain-containing protein
GPLIN_000011200	0.0493985	0.999835	phosphatidylinositol n-acetylglucosaminyltransferase domain-containing protein
GPLIN_000011300	0.0577418	0.999835	POU-specific and Homeobox domain containing protein
GPLIN_000011400	0.0768014	0.999835	hypothetical protein GPALN_005521
GPLIN_000011500	-0.0637861	0.999835	Kinesin motor domain-containing protein
GPLIN_000011600	-0.0696896	0.999835	Ribosome biogenesis protein TSR3-like protein
GPLIN_000011700	-0.151768	0.999835	bromodomain-containing protein
GPLIN_000011800	-0.0522139	0.999835	Protein Y79H2A.3 g
GPLIN_000011900	-0.0325423	0.999835	AA_permease domain-containing protein
GPLIN_000012000	0.103338	0.999835	amino acid permease
GPLIN_000012100	-0.0278907	0.999835	hypothetical protein GPALN_005528
GPLIN_000012200	0.0481767	0.999835	Protein F17C8.3
GPLIN_000012300	0.122803	0.999835	LIM domain-containing protein
GPLIN_000012400	0.0131732	0.999835	C. briggsae CBR-TAG-297 protein
GPLIN_000012500	0.155686	0.999835	F-spondin
GPLIN_000012700	0.0498047	0.999835	Innexin inx3
GPLIN_000012800	0.0286277	0.999835	lipoprotein amino terminal region domain-containing protein
GPLIN_000012900	-0.102062	0.999835	PCI domain-containing protein
GPLIN_000013000	-0.0588833	0.999835	Sec8 exocyst complex component specific domain-containing protein
GPLIN_000013100	-0.0812937	0.999835	haloacid dehalogenase-like hydrolase domain-containing protein
GPLIN_000013200	0.21045	0.999835	2-hydroxyacyl-CoA lyase 2
GPLIN_000013300	-0.109702	0.999835	beta-trefoil DNA-binding domain-containing protein
GPLIN_000013400	0.156662	0.999835	hypothetical protein GPALN_005547
GPLIN_000013500	-0.0198379	0.999835	Telomerase reverse transcriptase-like protein
GPLIN_000013600	-0.109138	0.999835	KH domain-containing protein
GPLIN_000013700	0.0432286	0.999835	Aldedh domain-containing protein
GPLIN_000013800	0.201245	0.999835	Tim10/DDP family zinc finger
GPLIN_000013900	0.0583107	0.999835	T-complex protein 1 subunit delta
GPLIN_000014000	-0.0524892	0.999835	g-patch domain-containing protein
GPLIN_000014100	-0.0027323	0.999835	Kinesin motor domain-containing protein
GPLIN_000014200	-0.000566809	0.999835	zinc finger protein
GPLIN_000014300	-0.094351	0.999835	e3 ubiquitin ligase complex scf subunit scon-3
GPLIN_000014400	-0.0666746	0.999835	sodium/hydrogen exchanger 3 family protein
GPLIN_000014500	-0.0539264	0.999835	BED zinc finger
GPLIN_000014600	-0.104877	0.999835	Phospholipid-transporting ATPase
GPLIN_000014700	-0.10948	0.999835	Guanine nucleotide-binding protein G(o) subunit alpha
GPLIN_000014800	-0.0851094	0.999835	---NA---
GPLIN_000014900	-0.180201	0.999835	potassium channel, KvQLT family
GPLIN_000015000	0.218744	0.999835	hypothetical protein GPALN_005573
GPLIN_000015100	0.252111	0.999835	hypothetical protein GPALN_002112
GPLIN_000015200	-0.0937387	0.999835	7 transmembrane receptor (rhodopsin family) domain-containing protein
GPLIN_000015300	0.292641	0.999835	hypothetical protein GPALN_005577
GPLIN_000015400	-0.0462199	0.999835	serpentine type 7TM GPCR chemoreceptor srt domain-containing protein
GPLIN_000015500	-0.0816602	0.999835	nucleoside diphosphate kinase
GPLIN_000015600	0.116077	0.999835	Nuclear pore protein
GPLIN_000015700	-0.0982008	0.999835	ADP-ribosylation factor-like protein 8B-A
GPLIN_000015800	0.0114304	0.999835	rab binding domain-containing protein
GPLIN_000015900	0.102108	0.999835	3' exoribonuclease family
GPLIN_000016000	-0.0244892	0.999835	variant SH3 domain-containing protein
GPLIN_000016100	-0.0972392	0.999835	gamma-glutamyltranspeptidase domain-containing protein
GPLIN_000016300	-0.0305124	0.999835	Cytoplasmic dynein 2 light intermediate chain 1
GPLIN_000016400	-0.0779981	0.999835	nematode cuticle collagen domain protein
GPLIN_000016500	0.0443297	0.999835	Protein F23H12.3 a
GPLIN_000016600	0.0653084	0.999835	hypothetical protein GPALN_005594
GPLIN_000016700	-0.0552342	0.999835	NopRA1 domain-containing protein
GPLIN_000016800	-0.00632277	0.999835	LOC443605 protein, putative
GPLIN_000016900	-0.12246	0.999835	glycosyl transferase family 11 domain-containing protein
GPLIN_000017000	-0.117733	0.999835	bromodomain-containing protein
GPLIN_000017100	-0.0171189	0.999835	Zinc finger putative Transcription Factor family
GPLIN_000017200	-0.122574	0.999835	Exosome component 10
GPLIN_000017300	-0.111816	0.999835	BTB/POZ domain-containing protein 1
GPLIN_000017400	-0.299004	0.999835	BTB/POZ domain-containing protein 1
GPLIN_000017500	0.157134	0.999835	---NA---
GPLIN_000017600	-0.00610299	0.999835	BTB/POZ domain-containing protein 1
GPLIN_000017700	-0.162368	0.999835	Laminin-like protein epi-1
GPLIN_000017800	-0.283722	0.999835	---NA---
GPLIN_000017900	-0.032463	0.999835	hypothetical protein GPALN_010666
GPLIN_000018000	-0.0414256	0.999835	laminin EGF domain-containing protein
GPLIN_000018200	0.100705	0.999835	Laminin alpha
GPLIN_000018300	0.131132	0.999835	serpentine type 7TM GPCR chemoreceptor srsx domain-containing protein
GPLIN_000018400	-0.072446	0.999835	Oxysterol-binding protein
GPLIN_000018500	-0.121284	0.999835	hypothetical protein GPALN_011678
GPLIN_000018600	-0.0525545	0.999835	BAR domain-containing protein
GPLIN_000018700	-0.0437347	0.999835	hypothetical protein GPALN_011680
GPLIN_000018800	-0.0659832	0.999835	hypothetical protein GPALN_011681
GPLIN_000018900	-0.052312	0.999835	hypothetical protein GPALN_011682
GPLIN_000019000	0.0183577	0.999835	PUA domain-containing protein
GPLIN_000019100	-0.0950512	0.999835	protein kinase domain-containing protein
GPLIN_000019200	0.0380997	0.999835	Mitogen-activated protein kinase
GPLIN_000019300	-0.122676	0.999835	CRE-ISLO-1 protein
GPLIN_000019400	0.00134088	0.999835	Zinc finger protein lin-13
GPLIN_000019500	-0.115089	0.999835	85/88 kDa calcium-independent phospholipase A2
GPLIN_000019600	-0.144566	0.999835	hypothetical protein GPALN_003273
GPLIN_000019700	0.0971165	0.999835	hypothetical protein GPALN_003278
GPLIN_000019800	-0.126519	0.999835	hypothetical protein GPALN_003276
GPLIN_000019900	0.287209	0.999835	unnamed protein product
GPLIN_000020400	0.214265	0.999835	DUF4773 domain-containing protein
GPLIN_000020500	0.0979221	0.999835	hypothetical protein M3Y96_01146800
GPLIN_000020600	-0.0179841	0.999835	metallo-peptidase family m12B reprolysin-like domain-containing protein
GPLIN_000020700	0.211806	0.999835	60S ribosomal protein L21
GPLIN_000020800	0.12555	0.999835	Cir-N domain-containing protein
GPLIN_000020900	-0.017313	0.999835	rap/ran-GAP domain-containing protein
GPLIN_000021000	0.163555	0.999835	putative DNA helicase Ino80
GPLIN_000021100	0.0482953	0.999835	Serine/threonine-protein kinase RIO3
GPLIN_000021200	-0.0745814	0.999835	scaffold attachment factor B
GPLIN_000021400	-0.238332	0.999835	EF hand
GPLIN_000021500	-0.0430795	0.999835	TMEM164 family domain-containing protein
GPLIN_000021600	0.095228	0.999835	RZZ complex, subunit zwilch domain-containing protein
GPLIN_000021700	0.143614	0.999835	denticleless protein like protein
GPLIN_000021800	0.0777405	0.999835	HD domain-containing protein
GPLIN_000021900	0.00237936	0.999835	calcium-activated SK potassium channel domain-containing protein
GPLIN_000022100	-0.0751908	0.999835	unnamed protein product
GPLIN_000022200	-0.0972999	0.999835	zinc finger protein
GPLIN_000022300	0.0873409	0.999835	3'-5' exoribonuclease CSL4
GPLIN_000022400	-0.152168	0.999835	Cleavage and polyadenylation specificity factor subunit 2
GPLIN_000022500	-0.0905696	0.999835	Cleavage and polyadenylation specificity factor subunit 2
GPLIN_000022600	0.110057	0.999835	---NA---
GPLIN_000022700	0.00825217	0.999835	Death domain and ZU5 domain and Ankyrin repeat and Death-like domain and Ankyrin repeat-containing domain-containing protein
GPLIN_000022800	-0.0793254	0.999835	Protein CBG25090
GPLIN_000022900	-0.111753	0.999835	hypothetical protein GPALN_010292
GPLIN_000023000	-0.112687	0.999835	DEAD/DEAH box helicase domain-containing protein
GPLIN_000023100	0.109815	0.999835	Transthyretin-like protein 15
GPLIN_000023200	0.0402895	0.999835	EF hand family protein
GPLIN_000023300	-0.063906	0.999835	AFG3-like protein 2
GPLIN_000023400	0.139331	0.999835	---NA---
GPLIN_000023500	-0.328092	0.999835	Zinc metalloproteinase nas-37
GPLIN_000023600	-0.0448569	0.999835	probable protein kinase Hgg-20
GPLIN_000023800	0.0509712	0.999835	THAP-type domain-containing protein
GPLIN_000023900	-0.0979174	0.999835	RNB domain-containing protein
GPLIN_000024000	0.00633898	0.999835	RuvB-like 1, putative
GPLIN_000024100	0.129519	0.999835	hypothetical protein Mgra_00009408
GPLIN_000024200	0.0308933	0.999835	ATP-dependent RNA helicase An3, putative
GPLIN_000024300	-0.0876506	0.999835	ATP-dependent RNA helicase DDX3Y
GPLIN_000024400	-0.0340999	0.999835	---NA---
GPLIN_000024500	0.130706	0.999835	tetraspanin family domain-containing protein
GPLIN_000024600	-0.172202	0.999835	serpentine type 7TM GPCR chemoreceptor srd domain-containing protein
GPLIN_000024700	0.115252	0.999835	---NA---
GPLIN_000024800	-0.114262	0.999835	Glyco_hydro_32N domain-containing protein
GPLIN_000024900	0.0973452	0.999835	---NA---
GPLIN_000025000	-0.0149702	0.999835	HECT-type E3 ubiquitin transferase
GPLIN_000025100	0.25631	0.999835	transmembrane fragile-X-F protein
GPLIN_000025200	0.047161	0.999835	DEAD/DEAH box helicase domain-containing protein
GPLIN_000025300	0.135417	0.999835	---NA---
GPLIN_000025400	-0.084377	0.999835	---NA---
GPLIN_000025500	0.175363	0.999835	polynucleotide adenylyltransferase
GPLIN_000025800	0.0593779	0.999835	Protein SQT-1
GPLIN_000025900	0.0281743	0.999835	---NA---
GPLIN_000026000	0.0822491	0.999835	---NA---
GPLIN_000026200	0.0951197	0.999835	hypothetical protein GPALN_005648
GPLIN_000026300	-0.0992812	0.999835	Protein CBG14348
GPLIN_000026400	-0.117039	0.999835	alpha-tubulin, putative
GPLIN_000026500	0.120119	0.999835	glycosyl hydrolases family 35 domain-containing protein
GPLIN_000026600	0.018285	0.999835	glycosyl hydrolases family 35 domain-containing protein
GPLIN_000026700	-0.00854471	0.999835	gland-specific protein g4e02
GPLIN_000026800	-0.0177922	0.999835	tight junction protein, claudin-like domain-containing protein
GPLIN_000026900	-0.187037	0.999835	hypothetical protein GPALN_003427
GPLIN_000027000	-0.036738	0.999835	pre-rRNA-processing protein TSR2 domain-containing protein
GPLIN_000027100	-0.110273	0.999835	polynucleotide adenylyltransferase
GPLIN_000027200	-0.13444	0.999835	Protein W02A2.5
GPLIN_000027300	0.162154	0.999835	Protein fantom
GPLIN_000027400	-0.0266964	0.999835	Major Facilitator Superfamily protein
GPLIN_000027500	0.107392	0.999835	hypothetical protein GPALN_014350
GPLIN_000027600	-0.0526455	0.999835	GAR domain-containing protein
GPLIN_000027700	0.22537	0.999835	Bm7639, isoform h
GPLIN_000027800	-0.11024	0.999835	hypothetical protein GPALN_006057
GPLIN_000027900	-0.106608	0.999835	hypothetical protein GPALN_006057
GPLIN_000028000	0.131092	0.999835	Lipoyl synthase, mitochondrial
GPLIN_000028100	0.0648619	0.999835	hypothetical protein GPALN_006057
GPLIN_000028200	-0.198376	0.999835	hypothetical protein GPALN_006066
GPLIN_000028300	-0.059828	0.999835	acetylcholine receptor monepantel-1
GPLIN_000028400	-0.106574	0.999835	acetylcholine receptor monepantel-1
GPLIN_000028700	-0.016185	0.999835	hypothetical protein GPALN_009807
GPLIN_000028800	-0.0595649	0.999835	hypothetical protein GPALN_004177
GPLIN_000028900	0.173013	0.999835	hypothetical protein GPALN_003177
GPLIN_000029000	0.289883	0.999835	hypothetical protein GPALN_003178
GPLIN_000029100	-0.0433516	0.999835	Copine family protein 5
GPLIN_000029200	0.221065	0.999835	hypothetical protein GPALN_003179
GPLIN_000029400	0.0582451	0.999835	hypothetical protein GPALN_003181
GPLIN_000029500	0.0402754	0.999835	hypothetical protein GPALN_006864
GPLIN_000029600	0.0807243	0.999835	hypothetical protein GPALN_003181
GPLIN_000030000	0.10288	0.999835	EGF-like domain-containing protein
GPLIN_000030100	-0.0158158	0.999835	Spectrin protein 1
GPLIN_000030200	-0.227864	0.999835	Astacin (Peptidase M12A)
GPLIN_000030400	-0.0420811	0.999835	Bm3849, isoform l
GPLIN_000030500	-0.143422	0.999835	hypothetical protein GPALN_007488
GPLIN_000030600	-0.0349399	0.999835	putative glutathione S-transferase 5
GPLIN_000030700	-0.118864	0.999835	Pumilio 2
GPLIN_000030800	-0.17311	0.999835	Complex I-B14.5a
GPLIN_000030900	0.0244361	0.999835	Actin- protein 6
GPLIN_000031100	-0.068887	0.999835	Transcription initiation factor TFIID subunit 8
GPLIN_000031300	-0.195281	0.999835	Na+ channel, amiloride-sensitive family and Degenerin family-containing protein
GPLIN_000031400	-0.0449789	0.999835	HTH CENPB-type domain-containing protein
GPLIN_000031600	0.0342255	0.999835	fatty Acid CoA Synthetase family
GPLIN_000031800	-0.128996	0.999835	galactosyltransferase domain-containing protein
GPLIN_000031900	-0.0457002	0.999835	hypothetical protein GPALN_006659
GPLIN_000032000	-0.166186	0.999835	PAP2 superfamily protein
GPLIN_000032100	0.22994	0.999835	hypothetical protein GPALN_011697
GPLIN_000032200	-0.0760933	0.999835	Protein kinase domain-containing protein
GPLIN_000032300	0.140621	0.999835	hypothetical protein GPALN_016340
GPLIN_000032400	-0.0271353	0.999835	---NA---
GPLIN_000032500	0.0760601	0.999835	ATP synthase
GPLIN_000032600	-0.101545	0.999835	H(+)-transporting two-sector ATPase
GPLIN_000032700	0.061749	0.999835	IQ domain-containing protein E
GPLIN_000032800	0.127934	0.999835	unnamed protein product
GPLIN_000032900	0.106101	0.999835	hypothetical protein DdX_02073
GPLIN_000033000	0.0703301	0.999835	BAR domain-containing protein
GPLIN_000033100	0.117375	0.999835	hypothetical protein GPALN_011495
GPLIN_000033200	0.332297	0.999835	---NA---
GPLIN_000033300	0.11741	0.999835	Protein KLP-13 c
GPLIN_000033400	-0.00810273	0.999835	Kinesin-like protein
GPLIN_000033500	-0.126704	0.999835	c-terminal tandem repeated domain in type 4 procollagen
GPLIN_000033600	0.0909945	0.999835	cAMP-dependent protein kinase
GPLIN_000033700	0.039294	0.999835	Protein CBG28048
GPLIN_000033800	0.0654253	0.999835	Anion exchange protein
GPLIN_000033900	0.0981666	0.999835	RNA recognition motif domain-containing protein
GPLIN_000034000	0.0195861	0.999835	WD and tetratricopeptide repeats protein 1, putative
GPLIN_000034100	0.0076159	0.999835	Tyrosine-protein kinase Src64B
GPLIN_000034200	0.0521917	0.999835	Tyrosine-protein kinase
GPLIN_000034300	-0.0310797	0.999835	leucine Rich repeat-containing domain protein
GPLIN_000034400	0.17123	0.999835	protein tyrosine kinase domain-containing protein
GPLIN_000034500	0.119792	0.999835	leucine rich repeats (2 copies) domain-containing protein
GPLIN_000034600	0.0666501	0.999835	EF hand
GPLIN_000034700	0.253425	0.999835	Nematode cuticle collagen, N-terminal domain and Collagen triple helix repeat-containing protein
GPLIN_000034800	-0.0129995	0.999835	Aromatic-L-amino-acid decarboxylase
GPLIN_000034900	0.0395054	0.999835	Ethanolaminephosphotransferase 1
GPLIN_000035000	0.173533	0.999835	L51-S25-CI-B8 domain-containing protein
GPLIN_000035100	0.00967624	0.999835	exostosin family domain-containing protein
GPLIN_000035200	0.0735897	0.999835	PAS fold
GPLIN_000035300	0.200278	0.999835	Tetraspanin
GPLIN_000035400	0.161039	0.999835	Ubiquitin-like protein ATG12
GPLIN_000035500	-0.118129	0.999835	frizzled/Smoothened family membrane region domain-containing protein
GPLIN_000035600	0.215234	0.999835	MAP kinase kinase 2
GPLIN_000035700	0.0454395	0.999835	unnamed protein product
GPLIN_000035800	0.153589	0.999835	Carbonic anhydrase 1
GPLIN_000035900	0.090892	0.999835	DTW domain-containing protein
GPLIN_000036000	-0.000682702	0.999835	arsenite-activated ATPase
GPLIN_000036100	-0.0438683	0.999835	unspecific monooxygenase
GPLIN_000036200	-0.0559591	0.999835	Type III restriction enzyme, res subunit family protein
GPLIN_000036400	0.188206	0.999835	Protein prickle
GPLIN_000036500	-0.0946502	0.999835	Ran-binding protein 9
GPLIN_000036600	-0.244089	0.999835	hypothetical protein GPALN_006016
GPLIN_000036700	-0.223385	0.999835	hypothetical protein GPALN_010413
GPLIN_000036800	-0.209308	0.999835	collagen triple helix repeat (20 copies) domain-containing protein
GPLIN_000036900	0.0179103	0.999835	---NA---
GPLIN_000037100	-0.0808587	0.999835	putative effector protein
GPLIN_000037200	-0.146265	0.999835	F-box domain-containing protein
GPLIN_000037300	-0.148608	0.999835	F-box domain-containing protein
GPLIN_000037500	0.00104901	0.999835	hypothetical protein GPALN_004477
GPLIN_000038000	0.069842	0.999835	Niemann-Pick C1 protein
GPLIN_000038100	-0.0194436	0.999835	Zinc finger and Homeobox domain containing protein
GPLIN_000038200	-0.143308	0.999835	Ryanodine receptor 1
GPLIN_000038300	0.00651618	0.999835	RIH domain-containing protein
GPLIN_000038400	0.0391992	0.999835	helicase, putative
GPLIN_000038500	0.174532	0.999835	Rhodanese-like domain containing protein
GPLIN_000039000	-0.0825236	0.999835	hypothetical protein GPALN_010136
GPLIN_000039100	-0.0849821	0.999835	hypothetical protein GPALN_010186
GPLIN_000039200	-0.018803	0.999835	hypothetical protein GPALN_010137
GPLIN_000039300	0.0602725	0.999835	hypothetical protein GPALN_010139
GPLIN_000039400	-0.0825075	0.999835	---NA---
GPLIN_000039500	-0.0488536	0.999835	innexin inx-3
GPLIN_000039600	0.0345333	0.999835	Sel1l protein, variant
GPLIN_000039700	0.0290253	0.999835	Protein NPHP-4
GPLIN_000039800	-0.0402305	0.999835	Protein sel-1 1
GPLIN_000039900	-0.00652944	0.999835	Protein NPHP-4
GPLIN_000040000	0.162841	0.999835	Myosin head
GPLIN_000040100	-0.00324349	0.999835	hypothetical protein GPALN_012642
GPLIN_000040200	0.122343	0.999835	calreticulin
GPLIN_000040300	-0.046844	0.999835	Glutathione-specific gamma-glutamylcyclotransferase
GPLIN_000040400	0.0239894	0.999835	Reeler domain protein
GPLIN_000040500	-0.0556489	0.999835	hypothetical protein GPALN_012650
GPLIN_000040600	-0.0666831	0.999835	putative 36.0 kDa protein C45G9.5 in chromosome III
GPLIN_000040700	-0.107948	0.999835	dynamin family protein
GPLIN_000040800	0.074374	0.999835	cytoskeletal-regulatory complex EF hand domain-containing protein
GPLIN_000040900	-0.110117	0.999835	CBN-ACL-14 protein
GPLIN_000041000	0.0232589	0.999835	AMP-binding enzyme domain-containing protein
GPLIN_000041100	-0.058884	0.999835	Sterile alpha motif containing protein
GPLIN_000041200	0.00251984	0.999835	protein-tyrosine phosphatase domain-containing protein
GPLIN_000041300	-0.000402529	0.999835	DNA repair protein Rad4 containing protein
GPLIN_000041400	-0.098496	0.999835	zinc finger protein-like 1 like protein
GPLIN_000041500	0.0843976	0.999835	DAGKc domain-containing protein
GPLIN_000041700	0.159048	0.999835	Stress-induced-phosphoprotein 1
GPLIN_000041800	0.136478	0.999835	tetratricopeptide repeat protein
GPLIN_000041900	0.0259349	0.999835	Protein W01F3.1 b
GPLIN_000042000	-0.0792034	0.999835	cullin family domain-containing protein
GPLIN_000042100	-0.129197	0.999835	hypothetical protein GPALN_012666
GPLIN_000042200	-0.0305228	0.999835	Non-specific serine/threonine protein kinase
GPLIN_000042300	0.101149	0.999835	PPPDE putative peptidase domain-containing protein
GPLIN_000042400	-0.104753	0.999835	FERM central domain-containing protein
GPLIN_000042500	-0.0899148	0.999835	hypothetical protein GPALN_012673
GPLIN_000042600	-0.116079	0.999835	DNA repair protein RAD51-like protein
GPLIN_000042700	0.125843	0.999835	right handed beta helix region domain-containing protein
GPLIN_000042800	0.122187	0.999835	lipocalin / cytosolic fatty-acid binding protein family domain-containing protein
GPLIN_000042900	-0.105262	0.999835	CBN-GES-1 protein
GPLIN_000043000	-0.110589	0.999835	hypothetical protein GPALN_002116
GPLIN_000043100	-0.06523	0.999835	unnamed protein product
GPLIN_000043200	-0.0037115	0.999835	HMG-box domain-containing protein
GPLIN_000043300	0.166195	0.999835	Ran-binding protein 9
GPLIN_000043400	-0.0352081	0.999835	LNS2 protein
GPLIN_000043500	-0.075152	0.999835	adenylate and guanylate cyclase catalytic domain-containing protein
GPLIN_000043600	0.133403	0.999835	---NA---
GPLIN_000043700	-0.019322	0.999835	ABC transporter ced-7
GPLIN_000043800	0.0615771	0.999835	---NA---
GPLIN_000043900	0.0923035	0.999835	unnamed protein product
GPLIN_000044000	0.106745	0.999835	EF hand domain-containing protein
GPLIN_000044100	0.0215481	0.999835	---NA---
GPLIN_000044200	-0.187443	0.999835	putative effector protein
GPLIN_000044400	-0.264898	0.999835	hypothetical protein GPALN_002116
GPLIN_000044500	-0.0573236	0.999835	Cadherin domain containing protein
GPLIN_000044600	-0.0815996	0.999835	Cadherin domain containing protein
GPLIN_000044700	0.0951723	0.999835	Cadherin EGF LAG seven-pass G-type receptor fmi-1
GPLIN_000044800	-0.123012	0.999835	Uncharacterized protein BM_BM10735
GPLIN_000044900	-0.0851679	0.999835	putative death-receptor fusion protein (DUF2428) domain-containing protein
GPLIN_000045000	-0.0810113	0.999835	Ran-binding protein 9
GPLIN_000045100	-0.113074	0.999835	BTB/POZ domain-containing protein 1
GPLIN_000045200	0.0530529	0.999835	hypothetical protein GPALN_010582
GPLIN_000045300	0.208538	0.999835	hypothetical protein GPALN_010582
GPLIN_000045400	0.0860325	0.999835	hypothetical protein GPALN_010582
GPLIN_000045500	0.0596326	0.999835	Adenylyl cyclase V
GPLIN_000045600	-0.103193	0.999835	BTB/POZ domain-containing protein 1
GPLIN_000045700	0.00888265	0.999835	hypothetical protein GPALN_010580
GPLIN_000045800	0.0439937	0.999835	Zinc finger, C2H2 type
GPLIN_000046000	0.0875291	0.999835	hypothetical protein GPALN_011580
GPLIN_000046200	0.112148	0.999835	Valyl-tRNA synthetase
GPLIN_000046300	0.105789	0.999835	Ran-binding protein 9
GPLIN_000046500	-0.136757	0.999835	E3 ubiquitin-protein ligase
GPLIN_000046700	0.0387634	0.999835	Ran-binding protein 9
GPLIN_000046900	-0.0694592	0.999835	[Heparan sulfate]-glucosamine N-sulfotransferase
GPLIN_000047100	-0.176354	0.999835	hypothetical protein GPALN_003259
GPLIN_000047400	-0.0384486	0.999835	Ran-binding protein 9
GPLIN_000047500	0.190255	0.999835	Ran-binding protein 9
GPLIN_000047600	0.0829995	0.999835	hypothetical protein GPALN_011737
GPLIN_000047700	-0.190172	0.999835	Ran-binding protein 9
GPLIN_000047800	-0.000602684	0.999835	Six-bladed beta-propeller, TolB-like domain and WD40-like Beta Propeller repeat and WD40/YVTN repeat-like-containing domain-containing protein
GPLIN_000047900	0.305376	0.999835	hypothetical protein GPALN_011741
GPLIN_000048000	-0.0760768	0.999835	hypothetical protein GPALN_011742
GPLIN_000048100	-0.0160537	0.999835	Ran-binding protein 9
GPLIN_000048200	-0.253142	0.999835	hypothetical protein GPALN_011744
GPLIN_000048300	0.107207	0.999835	Patched family protein
GPLIN_000048400	0.114346	0.999835	chondroitin N-acetylgalactosaminyltransferase
GPLIN_000048500	0.132274	0.999835	zinc-finger of RNA-polymerase i-specific TFIIB, rrn7 domain-containing protein
GPLIN_000048700	0.048424	0.999835	hypothetical protein GPALN_006633
GPLIN_000048800	-0.0483554	0.999835	Beta-1,3-galactosyltransferase 2
GPLIN_000049100	0.00449512	0.999835	BTB/POZ domain-containing protein 1
GPLIN_000049200	0.100747	0.999835	hypothetical protein GPALN_004618
GPLIN_000049300	-0.0155472	0.999835	hypothetical protein GPALN_010369
GPLIN_000049400	-0.00418524	0.999835	MH2 domain-containing protein
GPLIN_000049500	0.0915476	0.999835	Astacin (Peptidase M12A)
GPLIN_000049700	-0.0126713	0.999835	MFS domain-containing protein
GPLIN_000049800	-0.114844	0.999835	ZIP zinc transporter domain-containing protein
GPLIN_000049900	-0.1638	0.999835	Bestrophin/UPF0187 family-containing protein
GPLIN_000050000	-0.0775117	0.999835	Phospholipase A2-like protein Y52B11A.8
GPLIN_000050100	-0.0361379	0.999835	Aldolase_II domain-containing protein
GPLIN_000050200	0.0624854	0.999835	unnamed protein product
GPLIN_000050300	-0.0240114	0.999835	serpentine type 7TM GPCR chemoreceptor srt domain-containing protein
GPLIN_000050400	-0.172907	0.999835	Metallophosphoesterase domain containing protein
GPLIN_000050500	-0.0097628	0.999835	---NA---
GPLIN_000050600	-0.136676	0.999835	Otopetrin domain containing protein
GPLIN_000050700	-0.238193	0.999835	S-(hydroxymethyl)glutathione dehydrogenase/class III alcohol dehydrogenase
GPLIN_000050800	0.00977808	0.999835	UDP-glucoronosyl and UDP-glucosyl transferase domain-containing protein
GPLIN_000050900	-0.19057	0.999835	glutamate carboxypeptidase 2-like family protein
GPLIN_000051000	-0.133242	0.999835	hypothetical protein Mgra_00009998, partial
GPLIN_000051100	-0.0485953	0.999835	unnamed protein product
GPLIN_000051400	0.0737884	0.999835	---NA---
GPLIN_000051500	-0.104298	0.999835	Ran-binding protein 9
GPLIN_000051600	-0.113538	0.999835	Ran-binding protein 9
GPLIN_000051900	0.00899863	0.999835	hypothetical protein GPALN_003277
GPLIN_000052000	-0.0529214	0.999835	Four and a half LIM domains protein 3
GPLIN_000052100	-0.0520888	0.999835	cytoplasmic polyadenylation element binding protein CPEB2, putative
GPLIN_000052200	0.046321	0.999835	TspO/MBR family protein
GPLIN_000052300	0.139994	0.999835	C3H1-type domain-containing protein
GPLIN_000052400	-0.0998259	0.999835	zinc finger, C4 type
GPLIN_000052500	-0.0483949	0.999835	Eukaryotic translation initiation factor 3 subunit E
GPLIN_000052600	-0.0567385	0.999835	putative nuclear hormone receptor HR3
GPLIN_000052700	-0.013161	0.999835	Eukaryotic translation initiation factor 3 subunit E
GPLIN_000052800	-0.128305	0.999835	WGR domain containing protein
GPLIN_000052900	-0.0400041	0.999835	Protein Y34B4A.7
GPLIN_000053000	-0.0648372	0.999835	Paired amphipathic helix protein Sin3b
GPLIN_000053100	-0.159354	0.999835	fibronectin type III domain-containing protein
GPLIN_000053200	0.113041	0.999835	BTB/POZ domain-containing protein 1
GPLIN_000053300	-0.0319356	0.999835	Paired amphipathic helix protein Sin3b
GPLIN_000053500	0.130395	0.999835	Ubiquitin-conjugating enzyme E2 variant 1
GPLIN_000053600	0.0623193	0.999835	ubiquitin-conjugating enzyme domain-containing protein
GPLIN_000053700	0.162855	0.999835	hypothetical protein GPALN_011271
GPLIN_000053800	-0.127073	0.999835	hypothetical protein GPALN_011272
GPLIN_000053900	0.0560075	0.999835	Nucleolar protein,Nop52 containing protein
GPLIN_000054000	0.135596	0.999835	histidine triad domain protein
GPLIN_000054200	-0.0172595	0.999835	Secretory carrier-associated membrane protein
GPLIN_000054300	0.20758	0.999835	Tropomyosin
GPLIN_000054400	0.0388886	0.999835	hypothetical protein GPALN_011280
GPLIN_000054500	0.0022506	0.999835	fibronectin type III domain-containing protein
GPLIN_000054800	0.0648676	0.999835	Serine/threonine-protein kinase RIO2
GPLIN_000054900	-0.00663641	0.999835	Heavy metal tolerance factor 1
GPLIN_000055000	0.0462843	0.999835	ABC transporter domain-containing protein
GPLIN_000055100	-0.0237503	0.999835	Speckle-type POZ protein
GPLIN_000055200	0.126819	0.999835	mago nashi protein
GPLIN_000055300	0.136614	0.999835	MFAP1 domain-containing protein
GPLIN_000055400	0.0546315	0.999835	G protein-coupled receptor, rhodopsin-like family and GPCR, rhodopsin-like, 7TM domain-containing protein
GPLIN_000055500	0.266497	0.999835	Nuclear anchorage protein 1
GPLIN_000055700	-0.0822386	0.999835	reverse transcriptase
GPLIN_000055800	0.0604142	0.999835	mucin-2-like protein
GPLIN_000056000	0.11432	0.999835	unnamed protein product
GPLIN_000056100	0.228762	0.999835	cytochrome P450 3A24-like protein
GPLIN_000056200	0.0515851	0.999835	eukaryotic glutathione synthase, ATP binding domain-containing protein
GPLIN_000056300	-0.0811442	0.999835	trypsin domain-containing protein
GPLIN_000056500	-0.13854	0.999835	Protein GLB-2
GPLIN_000056600	-0.0620858	0.999835	cytochrome p450 domain-containing protein
GPLIN_000056700	-0.170546	0.999835	srg family chemoreceptor domain-containing protein
GPLIN_000056800	-0.0139364	0.999835	hypothetical protein GPALN_005778
GPLIN_000056900	-0.152808	0.999835	Carnitine O-palmitoyltransferase 2, mitochondrial
GPLIN_000057000	-0.0608569	0.999835	Ran-binding protein 9
GPLIN_000057100	0.172652	0.999835	Ran-binding protein 9
GPLIN_000057200	-0.00263745	0.999835	host cell factor 1
GPLIN_000057300	-0.187468	0.999835	Sodium bicarbonate transporter-like protein 11
GPLIN_000057400	-0.0284617	0.999835	hypothetical protein GPALN_007744
GPLIN_000057500	-0.00548896	0.999835	hypothetical protein GPALN_007742
GPLIN_000057600	0.156032	0.999835	E9 protein
GPLIN_000057700	-0.279012	0.999835	hypothetical protein GPALN_007740
GPLIN_000057800	0.0525488	0.999835	hypothetical protein GPALN_007739
GPLIN_000057900	0.163788	0.999835	hypothetical protein GPALN_007738
GPLIN_000058000	-0.00064699	0.999835	hypothetical protein GPALN_007736
GPLIN_000058100	-0.15886	0.999835	spermatogenesis associated 11
GPLIN_000058200	0.195869	0.999835	c2 domain-containing protein
GPLIN_000058300	0.148355	0.999835	Protein CBR-HPR-9
GPLIN_000058400	-0.142344	0.999835	protein tyrosine kinase
GPLIN_000058500	-0.0356177	0.999835	hypothetical protein GPALN_003608
GPLIN_000058600	-0.034026	0.999835	cell death abnormality protein 1
GPLIN_000058700	0.183221	0.999835	Ras family protein
GPLIN_000058800	0.143568	0.999835	triacylglycerol lipase
GPLIN_000058900	-0.0313696	0.999835	putative translation elongation factor Tu
GPLIN_000059000	0.129142	0.999835	Armadillo/beta-catenin-like repeat protein
GPLIN_000059100	0.0445092	0.999835	POU domain protein
GPLIN_000059200	0.125991	0.999835	GMC oxidoreductase
GPLIN_000059300	0.0658983	0.999835	signal peptidase complex catalytic subunit SEC11C
GPLIN_000059400	0.0298509	0.999835	Protein disulfide-isomerase TMX3
GPLIN_000059500	-0.102558	0.999835	mitochondrial small ribosomal subunit rsm22 domain-containing protein
GPLIN_000059600	0.0949034	0.999835	RNA polymerase rpb6 domain-containing protein
GPLIN_000059700	0.0190607	0.999835	Regulation of nuclear pre-mRNA domain-containing protein 2
GPLIN_000059800	0.0563674	0.999835	Protein CBG15355
GPLIN_000059900	-0.0667428	0.999835	AP-1 complex subunit gamma-1
GPLIN_000060000	-0.010875	0.999835	putative glycerol kinase 5
GPLIN_000060100	0.12022	0.999835	CX module
GPLIN_000060200	-0.0151552	0.999835	unnamed protein product, partial
GPLIN_000060300	-0.138319	0.999835	---NA---
GPLIN_000060400	-0.00227145	0.999835	Ubiquitin carboxyl-terminal hydrolase 7
GPLIN_000060500	-0.103273	0.999835	Ubiquitin carboxyl-terminal hydrolase 7
GPLIN_000060600	0.0427365	0.999835	---NA---
GPLIN_000060700	-0.122099	0.999835	ADP/ATP translocase
GPLIN_000060800	0.175766	0.999835	putative effector protein
GPLIN_000061000	0.195533	0.999835	serpentine type 7TM GPCR chemoreceptor srsx domain-containing protein
GPLIN_000061100	-0.0799471	0.999835	DNA-directed RNA polymerase subunit beta
GPLIN_000061400	-0.00210823	0.999835	molybdopterin-binding domain of aldehyde dehydrogenase domain-containing protein
GPLIN_000061500	0.105444	0.999835	hypothetical protein GPALN_002334
GPLIN_000061600	0.0369638	0.999835	unnamed protein product
GPLIN_000061700	-0.216671	0.999835	FSA-C domain-containing protein
GPLIN_000061800	-0.124295	0.999835	ABC transporter transmembrane region domain-containing protein
GPLIN_000061900	0.113361	0.999835	Patched family protein
GPLIN_000062000	0.202101	0.999835	ribosomal protein S14p/S29e
GPLIN_000062100	0.160747	0.999835	40S ribosomal protein S6
GPLIN_000062200	-0.133471	0.999835	ESCRT-II complex subunit domain-containing protein
GPLIN_000062300	0.0425047	0.999835	tRNA methyltransferase complex GCD14 subunit domain-containing protein
GPLIN_000062400	-0.0499672	0.999835	Senescence domain-containing protein
GPLIN_000062500	0.0420263	0.999835	NAD dependent epimerase/dehydratase family protein
GPLIN_000062600	0.0400551	0.999835	zinc finger, C2H2 type
GPLIN_000062700	-0.0108833	0.999835	Homeobox domain-containing protein
GPLIN_000062800	0.158077	0.999835	IRS-type PTB domain-containing protein
GPLIN_000062900	0.00555005	0.999835	hypothetical protein GPALN_015603
GPLIN_000063000	0.139113	0.999835	---NA---
GPLIN_000063100	-0.147033	0.999835	---NA---
GPLIN_000063200	-0.286339	0.999835	---NA---
GPLIN_000063300	-0.0712792	0.999835	---NA---
GPLIN_000063400	-0.0399565	0.999835	myb/SANT-like DNA-binding domain-containing protein
GPLIN_000063500	0.0236002	0.999835	---NA---
GPLIN_000063600	-0.0330029	0.999835	Leucine Rich repeat-containing domain protein
GPLIN_000063700	-0.0280499	0.999835	---NA---
GPLIN_000063800	-0.120173	0.999835	---NA---
GPLIN_000063900	-0.0180883	0.999835	phospholipase A2-like protein Y52B11A.8
GPLIN_000064000	-0.0632277	0.999835	---NA---
GPLIN_000064100	0.0770344	0.999835	---NA---
GPLIN_000064200	-0.15123	0.999835	Ubiquitin carboxyl-terminal hydrolase 7
GPLIN_000064300	-0.031196	0.999835	astacin (Peptidase family m12A) domain-containing protein
GPLIN_000064400	-0.0461518	0.999835	Methyltransferase type 11 domain containing protein
GPLIN_000064500	0.0869325	0.999835	hypothetical protein Ddc_17372
GPLIN_000064600	-0.140684	0.999835	SET domain protein
GPLIN_000064700	0.0118246	0.999835	triose-phosphate transporter family domain-containing protein
GPLIN_000064800	0.0648547	0.999835	Mov34/MPN/PAD-1 family protein
GPLIN_000064900	0.111116	0.999835	Reticulon-4-interacting protein 1, mitochondrial
GPLIN_000065000	0.210426	0.999835	serine/threonine protein phosphatase
GPLIN_000065100	-0.00650339	0.999835	prolyl oligopeptidase family domain-containing protein
GPLIN_000065200	0.0988604	0.999835	Thymidylate synthase
GPLIN_000065300	0.11839	0.999835	Serine/threonine-protein phosphatase Pgam5, mitochondrial
GPLIN_000065400	0.0910199	0.999835	protein kinase domain-containing protein
GPLIN_000065500	-0.189685	0.999835	hypothetical protein DdX_14315
GPLIN_000065600	0.128107	0.999835	U3 small nucleolar RNA interacting protein 2
GPLIN_000065700	-0.155423	0.999835	c2 domain-containing protein
GPLIN_000065800	-0.0723457	0.999835	---NA---
GPLIN_000065900	-0.165378	0.999835	transforming acidic coiled-coil-containing protein (TACC) domain-containing protein
GPLIN_000066000	-0.0616105	0.999835	kunitz/Bovine pancreatic trypsin inhibitor
GPLIN_000066100	-0.0452507	0.999835	histone chaperone like domain-containing protein
GPLIN_000066200	-0.102282	0.999835	Protein HMG-5
GPLIN_000066300	-0.186591	0.999835	serpentine type 7TM GPCR chemoreceptor srt domain-containing protein
GPLIN_000066400	-0.186459	0.999835	AIG1 family domain-containing protein
GPLIN_000066600	0.0512502	0.999835	hypothetical protein GPALN_014284
GPLIN_000066700	-0.112828	0.999835	7TM GPCR protein
GPLIN_000066800	-0.000648544	0.999835	hypothetical protein GPALN_013312
GPLIN_000066900	-0.23993	0.999835	serpentine type 7TM GPCR chemoreceptor srd domain-containing protein
GPLIN_000067000	-0.0204949	0.999835	shTK domain protein
GPLIN_000067200	0.161303	0.999835	hypothetical protein GPALN_012016
GPLIN_000067300	-0.135549	0.999835	hypothetical protein GPALN_014153
GPLIN_000067700	-0.130935	0.999835	CRE-TWK-20 protein
GPLIN_000068000	-0.058793	0.999835	unnamed protein product
GPLIN_000068100	-0.234228	0.999835	Ankyrin repeat domain-containing protein 44
GPLIN_000068200	0.0546053	0.999835	g-patch domain-containing protein
GPLIN_000068300	-0.152159	0.999835	hypothetical protein GPALN_003249
GPLIN_000068400	-0.315577	0.999835	Protein kinase domain and Serine/threonine-/dual specificity protein kinase, catalytic domain and Protein kinase-like domain-containing protein
GPLIN_000068500	0.158472	0.999835	hypothetical protein GPALN_003251
GPLIN_000068700	0.347673	0.999835	hypothetical protein GPALN_003251
GPLIN_000068800	0.12048	0.999835	hypothetical protein GPALN_003252
GPLIN_000068900	-0.0208874	0.999835	hypothetical protein GPALN_003253
GPLIN_000069000	-0.0185162	0.999835	hypothetical protein GPALN_003254
GPLIN_000069100	-0.181457	0.999835	hypothetical protein GPALN_003255
GPLIN_000069200	-0.0650177	0.999835	neuralized domain-containing protein
GPLIN_000069300	0.0732453	0.999835	hypothetical protein GPALN_003257
GPLIN_000069500	-0.178565	0.999835	hypothetical protein GPALN_003273
GPLIN_000069600	-0.0257327	0.999835	hypothetical protein GPALN_003259
GPLIN_000069700	-0.101861	0.999835	hypothetical protein GPALN_003280
GPLIN_000069800	0.0367187	0.999835	cofactor of BRCA1 (COBRA1) domain-containing protein
GPLIN_000069900	0.198031	0.999835	hypothetical protein GPALN_012613
GPLIN_000070000	-0.0253698	0.999835	Potassium voltage-gated channel subfamily B member 1
GPLIN_000070100	-0.0872109	0.999835	tubulin-tyrosine ligase family domain-containing protein
GPLIN_000070200	-0.185954	0.999835	CBN-JMJC-1 protein
GPLIN_000070300	-0.0411174	0.999835	G-PROTEIN-RECEP-F1-2 domain-containing protein
GPLIN_000070400	-0.185097	0.999835	putative G-protein coupled receptor
GPLIN_000070500	-0.0130141	0.999835	zona pellucida-like domain-containing protein
GPLIN_000070600	0.141481	0.999835	Transforming protein v-Fos/v-Fox
GPLIN_000070700	0.0866121	0.999835	Protein CBR-EMB-9
GPLIN_000070800	-0.118138	0.999835	hypothetical protein Y032_1035g3459
GPLIN_000070900	-0.298104	0.999835	ion transport protein domain-containing protein
GPLIN_000071000	0.0154123	0.999835	Acetylcholine receptor subunit alpha-type acr-16
GPLIN_000071100	0.00129465	0.999835	G-PROTEIN-RECEP-F1-2 domain-containing protein
GPLIN_000071200	0.0132367	0.999835	Cystathionine beta-synthase
GPLIN_000071300	-0.0314188	0.999835	RUN domain-containing protein
GPLIN_000071400	0.147945	0.999835	NLP-42 protein
GPLIN_000071600	0.062872	0.999835	Tyrosine-protein kinase receptor
GPLIN_000071700	0.0629183	0.999835	2103308Aesophageal gland protein
GPLIN_000071800	-0.0222076	0.999835	AP-2 complex subunit sigma
GPLIN_000071900	0.0340029	0.999835	Protein RDY-2 b
GPLIN_000072000	0.124852	0.999835	nose resistant to fluoxetine protein 5
GPLIN_000072100	-0.00406571	0.999835	tetratricopeptide repeat protein
GPLIN_000072200	-0.0468499	0.999835	kinesin light chain (KLC), putative
GPLIN_000072500	-0.0243336	0.999835	MSP (Major sperm protein) domain-containing protein
GPLIN_000072700	-0.0714872	0.999835	Phospholipase A(2)
GPLIN_000072800	-0.233491	0.999835	hypothetical protein GPALN_004970
GPLIN_000072900	-0.0777181	0.999835	hypothetical protein GPALN_004972
GPLIN_000073000	-0.0393723	0.999835	hypothetical protein GPALN_004974
GPLIN_000073100	-0.0829915	0.999835	PPM-type phosphatase domain-containing protein
GPLIN_000073200	-0.298076	0.999835	phospholipase A2-like protein Y52B11A.8
GPLIN_000073300	-0.194228	0.999835	BTB/POZ domain-containing protein 1
GPLIN_000073600	-0.0928016	0.999835	hypothetical protein GPALN_004977
GPLIN_000073700	0.0212986	0.999835	Lysophospholipid acyltransferase 5
GPLIN_000073900	0.137844	0.999835	hypothetical protein GPALN_006579
GPLIN_000074000	-0.0336222	0.999835	hypothetical protein GPALN_004979
GPLIN_000074300	-0.0815438	0.999835	Chloride channel protein
GPLIN_000074400	-0.083453	0.999835	Chloride channel protein
GPLIN_000074500	-0.00830128	0.999835	CBN-NMUR-3 protein
GPLIN_000074600	-0.0735287	0.999835	ATP synthase B-like protein
GPLIN_000074700	-0.0958545	0.999835	ATP synthase B-like protein
GPLIN_000074800	0.00242802	0.999835	Salivary glue protein Sgs-3 precursor
GPLIN_000074900	0.0202572	0.999835	c2H2-type zinc-finger domain-containing protein
GPLIN_000075000	0.148112	0.999835	c2H2-type zinc-finger domain-containing protein
GPLIN_000075100	0.0277242	0.999835	hypothetical protein GPALN_014457
GPLIN_000075200	-0.0626757	0.999835	hypothetical protein GPALN_010913
GPLIN_000075300	-0.145356	0.999835	syntaxin-binding protein 5-like
GPLIN_000075400	0.00623003	0.999835	Syntaxin-binding protein 5
GPLIN_000075500	-0.0370168	0.999835	EGF-like domain-containing protein
GPLIN_000075800	0.13887	0.999835	60S ribosomal protein L22
GPLIN_000075900	-0.12577	0.999835	SET domain-containing protein
GPLIN_000076000	-0.158376	0.999835	[histone H3]-lysine(27) N-trimethyltransferase
GPLIN_000076100	0.153922	0.999835	ribophorin II
GPLIN_000076200	0.0113366	0.999835	TspO/MBR family protein
GPLIN_000076300	0.0944288	0.999835	V-type ATPase, C subunit
GPLIN_000076400	-0.0446205	0.999835	ankyrin repeats (3 copies) domain-containing protein
GPLIN_000076500	0.101161	0.999835	MFS domain-containing protein
GPLIN_000076600	-0.0820027	0.999835	Ammonium transporter
GPLIN_000076700	-0.0021354	0.999835	DEAD/DEAH box helicase domain-containing protein
GPLIN_000076800	0.0315611	0.999835	repeat in HS1/Cortactin
GPLIN_000076900	0.0461925	0.999835	Sua5/YciO/YrdC/YwlC family protein
GPLIN_000077000	-0.0176878	0.999835	---NA---
GPLIN_000077100	0.187065	0.999835	---NA---
GPLIN_000077200	-0.0463425	0.999835	Armadillo/beta-catenin-like repeat family protein
GPLIN_000077300	0.0973318	0.999835	KA1 domain-containing protein
GPLIN_000077400	-0.167986	0.999835	hypothetical protein GPALN_010841
GPLIN_000077500	-0.0774553	0.999835	RNA-directed RNA polymerase
GPLIN_000077600	-0.141038	0.999835	Phosphodiesterase delta-like protein
GPLIN_000077700	-0.00639319	0.999835	gamma-aminobutyric acid receptor-associated protein
GPLIN_000077800	0.0993579	0.999835	Cytochrome b-c1 complex subunit 7
GPLIN_000077900	0.141663	0.999835	ARID/BRIGHT DNA binding domain containing protein
GPLIN_000078000	0.146272	0.999835	phospholipase D domain protein
GPLIN_000078100	-0.201055	0.999835	amiloride-sensitive sodium channel domain-containing protein
GPLIN_000078200	0.157141	0.999835	50S ribosomal protein L22
GPLIN_000078300	0.0607082	0.999835	Serine/threonine-protein phosphatase
GPLIN_000078400	0.184745	0.999835	phosducin domain-containing protein
GPLIN_000078500	0.0501994	0.999835	ATPase domain containing protein
GPLIN_000078600	-0.0744297	0.999835	NTF2 domain-containing protein
GPLIN_000078700	-0.119989	0.999835	Iron-sulfur cluster co-chaperone protein HscB, mitochondrial
GPLIN_000078800	-0.0177693	0.999835	IBR domain, a half RING-finger domain-containing protein
GPLIN_000078900	-0.0297421	0.999835	transcription elongation factor SPT4
GPLIN_000079000	-0.0699465	0.999835	haloacid dehalogenase-like hydrolase domain-containing protein
GPLIN_000079200	-0.0868629	0.999835	FERM domain-containing protein 8
GPLIN_000079300	-0.0866014	0.999835	---NA---
GPLIN_000079400	0.0125232	0.999835	Nuclear hormone receptor family member nhr-67
GPLIN_000079500	-0.0447318	0.999835	Flavin-binding monooxygenase-like protein
GPLIN_000079600	0.116048	0.999835	Phosphate carrier protein, mitochondrial
GPLIN_000079700	0.0695154	0.999835	hypothetical protein GPALN_003272
GPLIN_000079800	-0.0257088	0.999835	ABC transporter domain-containing protein
GPLIN_000079900	0.0777202	0.999835	KE2 family protein
GPLIN_000080000	0.0155258	0.999835	heat shock protein 70
GPLIN_000080100	0.0844625	0.999835	Protein H01G02.3 b
GPLIN_000080200	-0.104402	0.999835	unnamed protein product
GPLIN_000080300	0.0367814	0.999835	CortBP2 domain-containing protein
GPLIN_000080400	0.0115319	0.999835	---NA---
GPLIN_000080500	-0.188279	0.999835	piwi domain-containing protein
GPLIN_000080600	0.0783708	0.999835	myb-like DNA-binding domain-containing protein
GPLIN_000080700	-0.0547712	0.999835	sodium bile acid symporter family protein
GPLIN_000080800	0.154854	0.999835	RNA exonuclease 4
GPLIN_000080900	0.096411	0.999835	LanC-like protein 3-like protein
GPLIN_000081000	-0.0802391	0.999835	Protein R05G6.1
GPLIN_000081100	0.113603	0.999835	Ras-GEF domain-containing family member 1B-A
GPLIN_000081200	-0.193464	0.999835	G-protein coupled receptor daf-37
GPLIN_000081300	-0.00275134	0.999835	G-protein coupled receptor daf-37
GPLIN_000081400	0.0961543	0.999835	Protein Xrp2
GPLIN_000081500	0.0235143	0.999835	Protein phosphatase inhibitor 2
GPLIN_000081600	-0.0392607	0.999835	dynamin central region domain-containing protein
GPLIN_000081700	0.266607	0.999835	hypothetical protein GPALN_007758
GPLIN_000081800	-0.0837101	0.999835	AIG1 family domain-containing protein
GPLIN_000081900	-0.119098	0.999835	aaa atpase domain containing protein
GPLIN_000082100	-0.0737102	0.999835	GWT1 domain-containing protein
GPLIN_000082200	0.172067	0.999835	hypothetical protein GPALN_016303
GPLIN_000082300	-0.0916438	0.999835	Ran-binding protein 9
GPLIN_000082400	0.00730617	0.999835	hypothetical protein GPALN_003215
GPLIN_000082600	-0.204248	0.999835	Presequence protease, mitochondrial
GPLIN_000082700	-0.316523	0.999835	Bm12990, isoform a
GPLIN_000082800	-0.145548	0.999835	hypothetical protein GPALN_003163
GPLIN_000082900	0.276495	0.999835	SH2 domain-containing protein
GPLIN_000083000	0.0891459	0.999835	Slo-interacting protein 1
GPLIN_000083100	0.0700478	0.999835	Slo-interacting protein 1
GPLIN_000083200	0.0233219	0.999835	hypothetical protein GPALN_003222
GPLIN_000083300	0.218476	0.999835	cytochrome p450 domain-containing protein
GPLIN_000083400	0.0933798	0.999835	cytochrome p450 domain-containing protein
GPLIN_000083500	0.157881	0.999835	alveolar soft part sarcoma chromosome region, candidate 1, putative
GPLIN_000083600	0.0865751	0.999835	60S ribosomal protein L12
GPLIN_000083700	0.23201	0.999835	60S ribosomal protein L23a
GPLIN_000083800	-0.16691	0.999835	unnamed protein product
GPLIN_000083900	-0.211318	0.999835	Cysteine synthase 1
GPLIN_000084100	0.242707	0.999835	g-patch domain-containing protein
GPLIN_000084200	0.109197	0.999835	RIKEN cDNA 2810439K08, putative
GPLIN_000084300	0.0780243	0.999835	Protein Y48A6C.4
GPLIN_000084400	-0.0971814	0.999835	neurotransmitter-gated ion-channel ligand binding domain-containing protein
GPLIN_000084600	-0.0480599	0.999835	hypothetical protein GPALN_005728
GPLIN_000084700	-0.256583	0.999835	hypothetical protein GPALN_005728
GPLIN_000084800	-0.179891	0.999835	Poly(A) polymerase alpha
GPLIN_000084900	-0.0192431	0.999835	hypothetical protein GPALN_005729
GPLIN_000085000	0.000135657	0.999835	hypothetical protein GPALN_005731
GPLIN_000085100	0.0640608	0.999835	Fatty-acid amide hydrolase 2
GPLIN_000085200	0.151149	0.999835	hypothetical protein GPALN_005735
GPLIN_000085300	-0.0904844	0.999835	Fatty-acid amide hydrolase 2
GPLIN_000085400	-0.0908738	0.999835	S-(hydroxymethyl)glutathione dehydrogenase
GPLIN_000085500	-0.0914232	0.999835	hypothetical protein GPALN_005736
GPLIN_000085600	-0.0551922	0.999835	polynucleotide adenylyltransferase
GPLIN_000085700	0.336165	0.999835	neurotransmitter-gated ion-channel ligand binding domain-containing protein
GPLIN_000085800	0.356055	0.999835	hypothetical protein GPALN_005740
GPLIN_000085900	-0.0371729	0.999835	Paired amphipathic helix protein Sin3b
GPLIN_000086000	0.0740736	0.999835	hypothetical protein GPALN_005742
GPLIN_000086100	-0.0865133	0.999835	hypothetical protein GPALN_005744
GPLIN_000086500	0.362654	0.999835	hypothetical protein GPALN_005746
GPLIN_000086600	-0.0591046	0.999835	---NA---
GPLIN_000086700	-0.0948638	0.999835	F-actin-capping protein subunit alpha
GPLIN_000086800	0.0161185	0.999835	Protein F53F4.11
GPLIN_000086900	-0.115313	0.999835	WAP-type (Whey acidic protein) 'four-disulfide core' domain-containing protein
GPLIN_000087000	-0.0317361	0.999835	NOC3-like protein
GPLIN_000087100	-0.0485884	0.999835	hypothetical protein GPALN_012684
GPLIN_000087200	-0.0325462	0.999835	Vacuolar protein sorting-associated protein 54
GPLIN_000087300	-0.136504	0.999835	Amiloride-sensitive sodium channel
GPLIN_000087400	0.134602	0.999835	ESCO1/2 acetyl-transferase domain-containing protein
GPLIN_000087500	0.10296	0.999835	sugar efflux transporter for intercellular exchange domain-containing protein
GPLIN_000087600	0.159427	0.999835	Tubulin--tyrosine ligase-like protein 9
GPLIN_000087700	-0.104279	0.999835	Coiled-coil domain-containing protein 75
GPLIN_000087800	0.0995696	0.999835	Coiled-coil domain-containing protein 75
GPLIN_000087900	0.10324	0.999835	putative 2-oxoglutarate dehydrogenase E1 component DHKTD1-like protein, mitochondrial
GPLIN_000088000	0.02123	0.999835	dpy-30 motif domain-containing protein
GPLIN_000088100	-0.129259	0.999835	mak10 subunit, natC n(alpha)-terminal acetyltransferase domain-containing protein
GPLIN_000088200	-0.054481	0.999835	putative 2-oxoglutarate dehydrogenase E1 component DHKTD1-like protein, mitochondrial
GPLIN_000088300	0.00465721	0.999835	eukaryotic translation initiation factor 5
GPLIN_000088400	-0.202043	0.999835	hypothetical protein GPALN_012698
GPLIN_000088500	0.0417256	0.999835	eukaryotic translation initiation factor 5
GPLIN_000088600	-0.10096	0.999835	Ribosomal protein S23 domain containing protein
GPLIN_000088700	0.0960989	0.999835	subtilase family domain-containing protein
GPLIN_000088800	0.254838	0.999835	Protein CBG26903
GPLIN_000088900	-0.0317409	0.999835	26S proteasome non-ATPase regulatory subunit 2
GPLIN_000089000	0.052494	0.999835	ELM2 domain containing protein
GPLIN_000089100	0.067738	0.999835	major intrinsic protein domain-containing protein
GPLIN_000089200	0.132779	0.999835	signal recognition particle receptor beta subunit domain-containing protein
GPLIN_000089300	-0.132186	0.999835	putative transmembrane protein domain-containing protein
GPLIN_000089500	0.171825	0.999835	T-cell receptor beta chain ANA 11, putative
GPLIN_000089600	0.00924156	0.999835	C-type lectin domain-containing protein
GPLIN_000089700	-0.0833151	0.999835	Spectrin repeat-containing domain protein
GPLIN_000089800	0.0435348	0.999835	hypothetical protein GPALN_016347
GPLIN_000089900	-0.194714	0.999835	hypothetical protein GPALN_006057
GPLIN_000090000	-0.0453202	0.999835	UDENN domain-containing protein
GPLIN_000090100	-0.148974	0.999835	PLAT/LH2 domain and DENN domain and RUN domain and Triose-phosphate transporter domain and dDENN domain and uDENN domain and Lipase/lipooxygenase, PLAT/LH2 domain-containing protein
GPLIN_000090200	-0.125407	0.999835	USP8 dimerization domain-containing protein
GPLIN_000090300	0.190871	0.999835	prolyl 4-hydroxylase 2
GPLIN_000090400	0.0179122	0.999835	hypothetical protein GPALN_010675
GPLIN_000090600	-0.145328	0.999835	hypothetical protein GPALN_010678
GPLIN_000090700	0.187786	0.999835	MFS domain-containing protein
GPLIN_000090900	0.0230469	0.999835	BTB/POZ domain-containing protein 2
GPLIN_000091000	-0.0738363	0.999835	hypothetical protein GPALN_012874
GPLIN_000091100	0.103961	0.999835	gastrulation defective protein 1
GPLIN_000091200	0.00377319	0.999835	protein kinase domain-containing protein
GPLIN_000091300	0.000163856	0.999835	DNA-directed RNA polymerase subunit
GPLIN_000091400	-0.0875374	0.999835	CCDC85 family domain-containing protein
GPLIN_000091600	0.0605751	0.999835	---NA---
GPLIN_000091700	0.0865355	0.999835	hypothetical protein GPALN_010722
GPLIN_000091800	0.089185	0.999835	esophageal gland-localized secretory protein 1
GPLIN_000091900	-0.12485	0.999835	UBX domain-containing protein
GPLIN_000092000	-0.126365	0.999835	Guanine nucleotide-binding proteinalpha-17 subunit
GPLIN_000092100	-0.102201	0.999835	Retinol dehydrogenase 14
GPLIN_000092200	0.19495	0.999835	unnamed protein product
GPLIN_000092300	-0.212524	0.999835	Ammonium transporter Rh type A
GPLIN_000092500	0.177204	0.999835	cytochrome p450 domain-containing protein
GPLIN_000092700	0.0324248	0.999835	protein IMPACT like protein
GPLIN_000092800	-0.20285	0.999835	Protein C44B7.7
GPLIN_000092900	-0.144934	0.999835	Transcription factor AP-1
GPLIN_000093100	0.14448	0.999835	---NA---
GPLIN_000093400	-0.0356966	0.999835	Protein kinase domain-containing protein
GPLIN_000093500	-0.0268848	0.999835	Serpentine type 7TM GPCR chemoreceptor Srt
GPLIN_000093600	-0.000520118	0.999835	unnamed protein product
GPLIN_000093700	0.27317	0.999835	putative nuclear transport factor 2
GPLIN_000093800	0.0551036	0.999835	histidine phosphatase superfamily (branch 1) domain-containing protein
GPLIN_000093900	0.0333238	0.999835	carboxyl transferase domain-containing protein
GPLIN_000094000	-0.120723	0.999835	ion channel domain-containing protein
GPLIN_000094100	0.114518	0.999835	---NA---
GPLIN_000094200	-0.0540175	0.999835	RNA helicase (UPF2 interacting domain) domain-containing protein
GPLIN_000094400	0.043264	0.999835	Ran-binding protein 9
GPLIN_000094600	-0.0485141	0.999835	JmjC domain protein
GPLIN_000094800	-0.0725749	0.999835	hypothetical protein GPALN_010388
GPLIN_000094900	-0.0887247	0.999835	CRAL-TRIO domain and GOLD domain-containing protein
GPLIN_000095000	0.0297468	0.999835	tRNA (guanine(37)-N1)-methyltransferase
GPLIN_000095100	0.148436	0.999835	unnamed protein product
GPLIN_000095200	-0.0796681	0.999835	transmembrane protein 39b
GPLIN_000095300	-0.0101371	0.999835	Arginine/serine-rich protein PNISR
GPLIN_000095400	0.0953349	0.999835	30S ribosomal protein S17
GPLIN_000095500	0.10778	0.999835	BZIP domain-containing protein
GPLIN_000095700	0.160239	0.999835	---NA---
GPLIN_000095800	0.143449	0.999835	unnamed protein product
GPLIN_000095900	-0.0242802	0.999835	N(G),N(G)-dimethylarginine dimethylaminohydrolase 1
GPLIN_000096000	-0.102445	0.999835	acid phosphatase
GPLIN_000096100	-0.210186	0.999835	hypothetical protein GPALN_007992
GPLIN_000096200	0.0628086	0.999835	zinc finger CCCH domain-containing protein 10
GPLIN_000096300	0.136397	0.999835	hypothetical protein GPALN_007994
GPLIN_000096500	-0.0516275	0.999835	Tr-type G domain-containing protein
GPLIN_000096600	0.111414	0.999835	tRNA synthetase class II core domain (G, h, p, S and t) domain-containing protein
GPLIN_000096800	0.0143048	0.999835	phosphate transporter
GPLIN_000096900	-0.000790878	0.999835	FIP1-like 1 protein
GPLIN_000097000	-0.00925976	0.999835	Ribosome biogenesis protein TSR3-like protein
GPLIN_000097100	-0.0833395	0.999835	cache domain-containing protein
GPLIN_000097200	0.17756	0.999835	protein tyrosine kinase domain-containing protein
GPLIN_000097300	-0.0558313	0.999835	Retinoic acid receptor RXR-gamma
GPLIN_000097400	0.11196	0.999835	common central domain of tyrosinase domain-containing protein
GPLIN_000097500	0.0504821	0.999835	Serine palmitoyltransferase 2
GPLIN_000097600	0.113798	0.999835	hypothetical protein GPALN_011172
GPLIN_000097700	-0.0875781	0.999835	Alg9 mannosyltransferase domain containing protein
GPLIN_000097800	0.0302707	0.999835	SH3 domain-containing protein
GPLIN_000097900	-0.0209411	0.999835	Protein CBR-DMSR-1
GPLIN_000098000	0.0691554	0.999835	Golgi-associated plant pathogenesis-related protein 1
GPLIN_000098100	-0.0684568	0.999835	ADAM family mig-17
GPLIN_000098200	-0.131558	0.999835	reprolysin (M12B) family zinc metalloprotease domain-containing protein
GPLIN_000098400	-0.0353482	0.999835	NADPH-dependent diflavin oxidoreductase 1
GPLIN_000098500	0.000161346	0.999835	N-acetyltransferase 10
GPLIN_000098600	-0.29754	0.999835	hypothetical protein GPALN_011182
GPLIN_000098800	-0.14613	0.999835	Ubiquitin carboxyl-terminal hydrolase 7
GPLIN_000098900	-0.0126604	0.999835	Ubiquitin carboxyl-terminal hydrolase 7
GPLIN_000099200	-0.0846632	0.999835	SPRYSEC effector SPRY-24D4
GPLIN_000099300	0.117169	0.999835	Ran-binding protein 9
GPLIN_000099400	-0.078865	0.999835	zinc finger, c4 type (two domains) domain-containing protein
GPLIN_000099600	0.0546278	0.999835	BTB/POZ domain-containing protein 1
GPLIN_000099700	-0.193165	0.999835	---NA---
GPLIN_000099800	-0.111806	0.999835	Protein CBG16788
GPLIN_000099900	-0.0222935	0.999835	3'-5' exonuclease domain-containing protein
GPLIN_000100000	0.0666672	0.999835	28S ribosomal protein S15, mitochondrial
GPLIN_000100100	-0.217781	0.999835	DnaK family protein
GPLIN_000100200	-0.134509	0.999835	28S ribosomal protein S15, mitochondrial
GPLIN_000100300	0.00440679	0.999835	WW domain-binding protein 4
GPLIN_000100400	0.0265126	0.999835	Protein kinase domain containing protein
GPLIN_000100500	0.0614408	0.999835	hypothetical protein GPALN_004515
GPLIN_000100600	0.217948	0.999835	Col-cuticle-N domain-containing protein
GPLIN_000100700	-0.048639	0.999835	interferon-related developmental regulator (IFRD) domain-containing protein
GPLIN_000100900	-0.0301456	0.999835	MFS domain-containing protein
GPLIN_000101000	0.24521	0.999835	---NA---
GPLIN_000101100	-0.114665	0.999835	sugar transporter domain-containing protein
GPLIN_000101200	-0.00527196	0.999835	MFS domain-containing protein
GPLIN_000101300	-0.0199551	0.999835	Protein kinase domain-containing protein
GPLIN_000101400	0.0849687	0.999835	hypothetical protein GPALN_012089
GPLIN_000101500	0.0073847	0.999835	Ubiquitin carboxyl-terminal hydrolase and Peptidase C19 domain containing protein
GPLIN_000101700	-0.14569	0.999835	protein kinase domain-containing protein
GPLIN_000101800	-0.0790465	0.999835	rhoGAP domain-containing protein
GPLIN_000101900	-0.0474433	0.999835	ATP-dependent helicase brm
GPLIN_000102000	-0.0195858	0.999835	sec23/Sec24 trunk domain-containing protein
GPLIN_000102100	0.0776261	0.999835	CAAX prenyl protease 1-like protein
GPLIN_000102200	-0.0501588	0.999835	2-oxoglutarate dehydrogenase, mitochondrial
GPLIN_000102300	0.0151726	0.999835	Mitochondrial inner membrane protease subunit 1
GPLIN_000102400	-0.147576	0.999835	hypothetical protein GPALN_003273
GPLIN_000102500	-0.025727	0.999835	nuclear pore complex protein
GPLIN_000102700	-0.0526627	0.999835	hypothetical protein GPALN_011034
GPLIN_000102800	-0.0439683	0.999835	---NA---
GPLIN_000102900	0.0331689	0.999835	Uridine 5'-monophosphate synthase
GPLIN_000103000	0.10578	0.999835	ER membrane protein complex subunit 3
GPLIN_000103200	-0.0735338	0.999835	DNA polymerase epsilon catalytic subunit
GPLIN_000103300	-0.0249184	0.999835	DNA polymerase epsilon catalytic subunit A
GPLIN_000103400	0.135139	0.999835	FHA domain-containing protein
GPLIN_000103500	-0.0137306	0.999835	hsp70-binding protein 1
GPLIN_000103700	-0.0124092	0.999835	7 transmembrane receptor (rhodopsin family) domain-containing protein
GPLIN_000103900	0.234197	0.999835	Protein W05F2.4 a
GPLIN_000104000	0.212618	0.999835	Protein W05F2.4 a
GPLIN_000104100	-0.117415	0.999835	transcription elongation factor S-II
GPLIN_000104200	0.00633118	0.999835	CREB-regulated transcription coactivator 1 like protein
GPLIN_000104300	0.199104	0.999835	Hepatocellular carcinoma-associated antigen 59 family protein
GPLIN_000104400	-0.0645345	0.999835	unnamed protein product
GPLIN_000104500	-0.0544294	0.999835	MCM2/3/5 family domain-containing protein
GPLIN_000104600	0.135163	0.999835	translation initiation factor eIF-6
GPLIN_000104700	-0.0846454	0.999835	ankyrin repeat and LEM domain-containing protein 1
GPLIN_000104800	-0.0168832	0.999835	TPR Domain containing protein
GPLIN_000104900	0.0152015	0.999835	Regulator of G-protein signaling rgs-2
GPLIN_000105000	-0.0195414	0.999835	hypothetical protein GPALN_014465
GPLIN_000105100	-0.106658	0.999835	hypothetical protein GPALN_003184
GPLIN_000105200	-0.0657951	0.999835	Protein T01C8.2
GPLIN_000105300	0.151044	0.999835	---NA---
GPLIN_000105400	-0.0338198	0.999835	Ran-binding protein 9
GPLIN_000105500	0.187396	0.999835	CBN-DHS-20 protein
GPLIN_000105600	-0.145173	0.999835	---NA---
GPLIN_000105700	0.204029	0.999835	Protein CBG04600
GPLIN_000105900	-0.104878	0.999835	Protein Y75B7AR.1
GPLIN_000106000	0.0403789	0.999835	G_PROTEIN_RECEP_F1_2 domain-containing protein
GPLIN_000106100	0.252502	0.999835	T-cell leukemia homeobox protein 2
GPLIN_000106200	-0.058912	0.999835	Far upstream element-binding protein 2
GPLIN_000106300	0.00258151	0.999835	Valyl-tRNA synthetase
GPLIN_000106400	0.0356222	0.999835	EBF3-S protein
GPLIN_000106500	-0.0831498	0.999835	Microtubule-associated protein RP/EB family member 3
GPLIN_000106600	0.0745645	0.999835	---NA---
GPLIN_000106700	-0.0249675	0.999835	sugar transporter domain-containing protein
GPLIN_000106800	-0.0440235	0.999835	AMP deaminase
GPLIN_000106900	-0.112259	0.999835	Protein kinase domain containing protein
GPLIN_000107000	0.135634	0.999835	Protein ovo
GPLIN_000107100	-0.0517169	0.999835	hint module domain-containing protein
GPLIN_000107200	-0.0784606	0.999835	hypothetical protein GPALN_006453
GPLIN_000107300	0.0100762	0.999835	Zinc transporter 9 domain protein
GPLIN_000107400	0.0464506	0.999835	---NA---
GPLIN_000107600	-0.198147	0.999835	---NA---
GPLIN_000107700	-0.159015	0.999835	---NA---
GPLIN_000107800	-0.186283	0.999835	---NA---
GPLIN_000107900	-0.0788908	0.999835	Protein UBASH3A -like protein
GPLIN_000108000	-0.0828852	0.999835	Immunoglobulin domain protein
GPLIN_000108100	-0.245156	0.999835	serpentine type 7TM GPCR chemoreceptor srsx domain-containing protein
GPLIN_000108200	0.207377	0.999835	ML domain-containing protein
GPLIN_000108300	-0.00871352	0.999835	---NA---
GPLIN_000108400	-0.0233486	0.999835	3-phosphoinositide dependent protein kinase-1
GPLIN_000108500	-0.128648	0.999835	Protein CBR-SRT-62
GPLIN_000108600	-0.0519489	0.999835	hypothetical protein GPALN_010899
GPLIN_000108800	-0.0694417	0.999835	Phosphate transporter
GPLIN_000108900	0.197756	0.999835	---NA---
GPLIN_000109000	0.0971698	0.999835	inhibitor of apoptosis-promoting bax1 domain-containing protein
GPLIN_000109200	0.0683514	0.999835	thiamine metabolism- protein
GPLIN_000109300	-0.126156	0.999835	Tyrosinase-like protein
GPLIN_000109600	0.192835	0.999835	tyrosinase-like protein
GPLIN_000109700	-0.060047	0.999835	Tyrosinase-like protein
GPLIN_000109800	0.0664863	0.999835	adoMet dependent proline di-methyltransferase domain-containing protein
GPLIN_000109900	0.0310353	0.999835	zinc carboxypeptidase domain-containing protein
GPLIN_000110000	-0.0533588	0.999835	putative heat shock 70 kDa protein
GPLIN_000110100	-0.0243815	0.999835	Small subunit processome component 20-like protein
GPLIN_000110200	0.207278	0.999835	actin
GPLIN_000110300	0.0813394	0.999835	actin-5C
GPLIN_000110500	-0.168285	0.999835	Protein CBG29119
GPLIN_000110800	0.0068117	0.999835	hypothetical protein GPALN_003026
GPLIN_000110900	-0.105922	0.999835	hypothetical protein GPALN_003020
GPLIN_000111000	-0.020606	0.999835	Actin, alpha cardiac muscle 1
GPLIN_000111100	-0.231922	0.999835	actin-5C
GPLIN_000111200	0.315983	0.999835	ankyrin repeats (3 copies) domain-containing protein
GPLIN_000111300	-0.0905059	0.999835	Beta-1,3-galactosyl-O-glycosyl-glycoprotein beta-1,6-N-acetylglucosaminyltransferase
GPLIN_000111600	-0.125705	0.999835	actin
GPLIN_000111700	-0.111835	0.999835	e3 ubiquitin ligase complex scf subunit scon-3
GPLIN_000111800	-0.299625	0.999835	hypothetical protein GPALN_015597
GPLIN_000111900	-0.0962581	0.999835	hypothetical protein GPALN_015597
GPLIN_000112200	-0.120113	0.999835	Protein CBR-GON-1
GPLIN_000112300	0.235747	0.999835	hypothetical protein GPALN_006047
GPLIN_000112400	-0.119457	0.999835	hypothetical protein GPALN_015597
GPLIN_000112500	-0.147756	0.999835	hypothetical protein GPALN_002326
GPLIN_000112600	0.191122	0.999835	39S ribosomal protein L21, mitochondrial
GPLIN_000112700	0.0613329	0.999835	mitogen-activated protein kinase 1
GPLIN_000112800	-0.281942	0.999835	CG11202-PA, putative
GPLIN_000113000	0.206008	0.999835	homeobox domain protein
GPLIN_000113100	0.0892032	0.999835	---NA---
GPLIN_000113300	-0.0317552	0.999835	Protein CBR-GEI-15
GPLIN_000113400	-0.0180749	0.999835	voltage-dependent calcium channel T type alpha-1
GPLIN_000113500	0.0351947	0.999835	Ion channel
GPLIN_000113600	-0.0712721	0.999835	Amino acid transporter, transmembrane family-containing protein
GPLIN_000113700	0.153278	0.999835	TSC-22/dip/bun family protein
GPLIN_000113800	-0.102282	0.999835	Glutamate receptor 1
GPLIN_000113900	-0.189827	0.999835	Glutamate receptor 1
GPLIN_000114000	-0.0985663	0.999835	N-myristoyltransferase 2, putative
GPLIN_000114100	0.0292597	0.999835	RING finger protein 141
GPLIN_000114200	0.00760649	0.999835	CBN-MIG-10 protein
GPLIN_000114300	0.134142	0.999835	BRICHOS domain-containing protein C09F5.1
GPLIN_000114500	0.107476	0.999835	SSD domain-containing protein
GPLIN_000114600	-0.0866103	0.999835	Component of oligomeric Golgi complex 7
GPLIN_000114700	-0.228234	0.999835	putative potassium channel regulatory protein sup-10
GPLIN_000114800	-0.0427152	0.999835	prolyl oligopeptidase family protein
GPLIN_000115000	-0.0950284	0.999835	Pre-mRNA cleavage complex II protein Clp1, putative
GPLIN_000115100	0.110984	0.999835	transmembrane protein 85
GPLIN_000115200	-0.164721	0.999835	ubiquitin carboxyl-terminal hydrolase
GPLIN_000115300	-0.133527	0.999835	Sodium/potassium-transporting ATPase subunit beta family-containing protein
GPLIN_000115400	0.0353187	0.999835	RuvB-like 2, putative
GPLIN_000115500	-0.107977	0.999835	Bromodomain containing protein
GPLIN_000115600	-0.0534026	0.999835	anaphase promoting complex subunit 8/cdc23 family protein
GPLIN_000115700	0.104433	0.999835	GTPase activating protein and VPS9 domains 1
GPLIN_000115800	0.075312	0.999835	Rab GTPase-activating protein eat-17
GPLIN_000115900	-0.0841265	0.999835	GTPase-activating protein and VPS9 domain-containing protein 1
GPLIN_000116000	0.0373833	0.999835	sulfotransferase domain-containing protein
GPLIN_000116100	0.0177996	0.999835	unnamed protein product
GPLIN_000116300	0.00943629	0.999835	FHA domain-containing protein
GPLIN_000116400	0.0325923	0.999835	Adenosine monophosphate-protein transferase FICD -like protein
GPLIN_000116500	0.0827804	0.999835	RNA recognition motif domain-containing protein
GPLIN_000116600	-0.0488056	0.999835	ATPase family associated with various cellular activities (AAA) domain-containing protein
GPLIN_000116700	0.050635	0.999835	Ubiquitin-conjugating enzyme E2 N
GPLIN_000116800	-0.107791	0.999835	degradation arginine-rich protein for mis-folding domain-containing protein
GPLIN_000116900	0.00932583	0.999835	Transmembrane 9 superfamily member
GPLIN_000117000	-0.0121864	0.999835	spliced leader protein
GPLIN_000117100	0.174891	0.999835	Caveolin domain containing protein, protein
GPLIN_000117200	-0.0869332	0.999835	protein ZK524.3, putative
GPLIN_000117300	0.033853	0.999835	protein ZK524.3, putative
GPLIN_000117400	-0.0901673	0.999835	tRNA synthetases class I (I, l, M and v) domain-containing protein
GPLIN_000117500	0.045423	0.999835	G-patch domain-containing protein
GPLIN_000117600	0.00773506	0.999835	tRNA synthetases class I (I, l, M and v) domain-containing protein
GPLIN_000117700	0.0773894	0.999835	host cell factor 1
GPLIN_000117800	-0.0129595	0.999835	prenyltransferase and squalene oxidase repeat family protein
GPLIN_000117900	-0.0232401	0.999835	Target of Myb protein 1
GPLIN_000118000	0.0217804	0.999835	mpp10 protein domain-containing protein
GPLIN_000118100	0.031613	0.999835	A-kinase anchor protein 17A
GPLIN_000118200	0.0793579	0.999835	rho guanine dissociation factor isoform 1
GPLIN_000118300	0.0641305	0.999835	GRAM domain-containing protein
GPLIN_000118400	0.018018	0.999835	Postacrosomal sheath WW domain-binding protein
GPLIN_000118500	0.166048	0.999835	Protein KRI1-like protein
GPLIN_000118700	0.00530457	0.999835	WW domain-binding protein 2
GPLIN_000118800	-0.0356264	0.999835	metal transporter cnnm-1
GPLIN_000118900	-0.0608568	0.999835	hypothetical protein GPALN_003332
GPLIN_000119000	0.0193213	0.999835	zinc finger BED domain-containing protein 4
GPLIN_000119100	-0.168279	0.999835	protein-tyrosine phosphatase domain-containing protein
GPLIN_000119200	-0.177948	0.999835	1106 effector family protein variant 1106_pp_2
GPLIN_000119300	-0.0568852	0.999835	Protein PTP-4 b
GPLIN_000119400	-0.13555	0.999835	Guanine nucleotide-binding proteinalpha-17 subunit
GPLIN_000119500	-0.00895199	0.999835	---NA---
GPLIN_000119600	-0.308313	0.999835	Battenin
GPLIN_000119700	-0.17838	0.999835	Low-density lipoprotein (LDL) receptor class A repeat-containing protein
GPLIN_000119800	0.0693009	0.999835	hypothetical protein GPALN_005914
GPLIN_000119900	0.13969	0.999835	acetylcholine receptor, alpha-type subunit unc-38 precursor, putative
GPLIN_000120000	-0.247382	0.999835	PfkB domain-containing protein
GPLIN_000120100	-0.249796	0.999835	Cyclin domain containing protein
GPLIN_000120200	-0.126532	0.999835	putative cytosolic purine 5-nucleotidase
GPLIN_000120300	-0.0886531	0.999835	putative gland protein 30G12
GPLIN_000120400	0.0810008	0.999835	Protein T01B6.1
GPLIN_000120500	-0.333971	0.999835	---NA---
GPLIN_000120600	0.254824	0.999835	Ligand-gated ion channel 50
GPLIN_000120700	-0.031454	0.999835	---NA---
GPLIN_000120800	0.0944954	0.999835	LIM domain-containing protein
GPLIN_000120900	0.126499	0.999835	serpentine type 7TM GPCR chemoreceptor srt domain-containing protein
GPLIN_000121000	-0.134036	0.999835	unnamed protein product
GPLIN_000121100	0.0317181	0.999835	serpentine type 7TM GPCR chemoreceptor srt domain-containing protein
GPLIN_000121200	0.249189	0.999835	---NA---
GPLIN_000121400	0.0773871	0.999835	Protein C44C10.9 a
GPLIN_000121500	0.0332654	0.999835	unnamed protein product
GPLIN_000121700	-0.146629	0.999835	MFS domain-containing protein
GPLIN_000121800	-0.0499082	0.999835	Yip1 domain-containing protein
GPLIN_000121900	0.012402	0.999835	Copine family protein 5
GPLIN_000122000	-0.0868272	0.999835	Facilitated glucose transporter protein 1
GPLIN_000122100	-0.123023	0.999835	hypothetical protein GPALN_005992
GPLIN_000122200	-0.0468413	0.999835	hypothetical protein GPALN_005992
GPLIN_000122300	0.101638	0.999835	hypothetical protein GPALN_010349
GPLIN_000122400	-0.214162	0.999835	Protein F59F4.1
GPLIN_000122500	-0.0645402	0.999835	Acyl-coenzyme A oxidase acox-1.1
GPLIN_000122700	-0.133049	0.999835	hypothetical protein GPALN_013224
GPLIN_000122800	-0.108546	0.999835	neuronal calcium sensor 1
GPLIN_000122900	0.0186736	0.999835	C2H2-type domain-containing protein
GPLIN_000123100	-0.0914628	0.999835	hypothetical protein GPALN_013229
GPLIN_000123200	-0.0712155	0.999835	hypothetical protein GPALN_013230
GPLIN_000123300	0.0977355	0.999835	hypothetical protein GPALN_016369
GPLIN_000123500	0.125155	0.999835	hypothetical protein GPALN_013232
GPLIN_000123700	0.0217212	0.999835	hypothetical protein GPALN_013233
GPLIN_000123900	0.0418574	0.999835	SPFH domain / band 7 family domain-containing protein
GPLIN_000124000	0.224928	0.999835	hypothetical protein GPALN_013235
GPLIN_000124200	0.175554	0.999835	hypothetical protein GPALN_013240
GPLIN_000124300	0.237137	0.999835	hypothetical protein GPALN_013237
GPLIN_000124500	-0.0140498	0.999835	Ubiquitin carboxyl-terminal hydrolase 7
GPLIN_000124700	0.0977576	0.999835	serpentine type 7TM GPCR chemoreceptor srt domain-containing protein
GPLIN_000124800	-0.167467	0.999835	calcineurin-like phosphoesterase domain-containing protein
GPLIN_000125000	0.0450112	0.999835	shTK domain protein
GPLIN_000125100	-0.0876601	0.999835	hypothetical protein GPALN_013246
GPLIN_000125200	-0.173729	0.999835	Purple acid phosphatase
GPLIN_000125300	-0.213425	0.999835	Thyrotropin-releasing hormone receptor
GPLIN_000125400	-0.0288994	0.999835	hypothetical protein GPALN_013249
GPLIN_000125500	-0.136207	0.999835	Uncoordinated protein 58
GPLIN_000125600	-0.226613	0.999835	hypothetical protein GPALN_013251
GPLIN_000125800	-0.0146681	0.999835	hypothetical protein GPALN_013254
GPLIN_000126000	0.00415117	0.999835	hypothetical protein GPALN_013257
GPLIN_000126200	-0.186973	0.999835	MFS domain-containing protein
GPLIN_000126300	-0.00737873	0.999835	srg family chemoreceptor domain-containing protein
GPLIN_000126500	0.258917	0.999835	putative effector protein
GPLIN_000126600	-0.194214	0.999835	Acetyltransf-18 domain-containing protein
GPLIN_000126700	-0.092962	0.999835	PHD-finger family protein
GPLIN_000126800	-0.111945	0.999835	---NA---
GPLIN_000127000	0.0814103	0.999835	Homeodomain interacting protein kinase protein 1, isoform b, putative
GPLIN_000127100	-0.0168347	0.999835	vesicle coat protein involved in golgi to plasma membrane transport domain-containing protein
GPLIN_000127200	0.000553592	0.999835	Vesicle transport protein
GPLIN_000127300	-0.0235785	0.999835	Calmodulin-like protein 3
GPLIN_000127400	0.0657928	0.999835	PAP2 superfamily domain-containing protein
GPLIN_000127500	0.122095	0.999835	mitochondrial fission 1 protein
GPLIN_000127600	-0.00847289	0.999835	DNA excision repair protein ERCC-8
GPLIN_000127700	-0.0817653	0.999835	Liprin-beta homolog
GPLIN_000127800	-0.167886	0.999835	Tyrosine aminotransferase
GPLIN_000127900	0.00194837	0.999835	Nuclear factor NF-kappa-B subunit
GPLIN_000128000	0.0348116	0.999835	G-PROTEIN-RECEP-F1-2 domain-containing protein
GPLIN_000128100	0.225216	0.999835	Protein T22E5.6
GPLIN_000128200	-0.255022	0.999835	phosphatidylinositol-4-phosphate 5-Kinase domain-containing protein
GPLIN_000128300	-0.251993	0.999835	Toxin_TOLIP domain-containing protein
GPLIN_000128400	-0.197376	0.999835	DB module
GPLIN_000128500	0.224997	0.999835	hypothetical protein GPALN_004119
GPLIN_000128600	0.0259044	0.999835	Diacylglycerol kinase
GPLIN_000128700	-0.13132	0.999835	hypothetical protein GPALN_002116
GPLIN_000128800	-0.11977	0.999835	RGS-3 protein
GPLIN_000128900	-0.304751	0.999835	Regulator of G-protein signaling rgs-3
GPLIN_000129100	-0.0363987	0.999835	Ubiquitin carboxyl-terminal hydrolase 7
GPLIN_000129300	0.0117541	0.999835	S phase cyclin a-associated protein in the endoplasmic reticulum domain-containing protein
GPLIN_000129400	0.141176	0.999835	UDP-galactose translocator
GPLIN_000129500	0.0652385	0.999835	Bardet-Biedl syndrome 5-like protein
GPLIN_000129600	0.0763834	0.999835	Protein CBG00232
GPLIN_000129700	-0.0511798	0.999835	CoA-transferase family III
GPLIN_000129800	-0.106908	0.999835	unnamed protein product
GPLIN_000129900	0.12002	0.999835	cystatin domain-containing protein
GPLIN_000130000	0.0102526	0.999835	Transporter, major facilitator family protein
GPLIN_000130100	0.0693864	0.999835	---NA---
GPLIN_000130200	0.147646	0.999835	G protein-coupled receptor
GPLIN_000130300	0.0684679	0.999835	zinc finger, C2H2 type
GPLIN_000130400	0.158293	0.999835	Cation transporter family protein
GPLIN_000130500	-0.0185934	0.999835	zinc finger, C2H2 type
GPLIN_000130600	0.0292574	0.999835	---NA---
GPLIN_000130700	0.0437167	0.999835	FAD-binding PCMH-type domain-containing protein
GPLIN_000130800	0.246773	0.999835	cyclic AMP-dependent transcription factor ATF-4
GPLIN_000130900	0.0722986	0.999835	immunoglobulin domain-containing protein
GPLIN_000131000	-0.0238004	0.999835	Bms1-type G domain-containing protein
GPLIN_000131100	-0.0769653	0.999835	protein sumv-2
GPLIN_000131200	-0.257211	0.999835	G-PROTEIN-RECEP-F1-2 domain-containing protein
GPLIN_000131300	-0.0484035	0.999835	Protein C16B8.4
GPLIN_000131400	0.0453535	0.999835	SKIP/SNW domain-containing protein
GPLIN_000131500	0.0104788	0.999835	nucleolar protein 14
GPLIN_000131600	0.00422763	0.999835	transmembrane protein 26 domain-containing protein
GPLIN_000131700	0.0880407	0.999835	NADH dehydrogenase subunit D
GPLIN_000131800	0.153013	0.999835	GDP-D-mannose dehydratase
GPLIN_000131900	-0.0269339	0.999835	hypothetical protein GPALN_013022
GPLIN_000132000	-0.0302481	0.999835	Signal-induced proliferation-associated 1-like protein 2
GPLIN_000132100	0.0201024	0.999835	3'-5' exonuclease
GPLIN_000132200	-0.0301326	0.999835	Zinc finger CCCH domain-containing protein 14
GPLIN_000132300	0.145449	0.999835	putative succinate dehydrogenase [ubiquinone] cytochrome b small subunit, mitochondrial
GPLIN_000132400	0.252834	0.999835	Ran-binding protein 9
GPLIN_000132500	0.190289	0.999835	Ran-binding protein 9
GPLIN_000132700	0.119269	0.999835	hypothetical protein GPALN_006662
GPLIN_000132800	-0.210864	0.999835	hypothetical protein GPALN_012363
GPLIN_000133000	0.294616	0.999835	Ran-binding protein 9
GPLIN_000133100	0.279111	0.999835	IG-like protein
GPLIN_000133300	0.0421339	0.999835	ankyrin repeats (3 copies) domain-containing protein
GPLIN_000133400	-0.0511264	0.999835	---NA---
GPLIN_000133500	0.0784747	0.999835	intermediate filament tail domain-containing protein
GPLIN_000133600	-0.0692111	0.999835	Peptidyl-prolyl cis-trans isomerase
GPLIN_000133700	-0.0368385	0.999835	TPR-REGION domain-containing protein
GPLIN_000133800	-0.0341681	0.999835	tetraspanin family domain-containing protein
GPLIN_000133900	-0.0363461	0.999835	transmembrane protein
GPLIN_000134200	-0.0475386	0.999835	Protein set-1, putative
GPLIN_000134300	0.0553797	0.999835	p-loop containing NTP hydrolase pore-1 domain-containing protein
GPLIN_000134400	-0.0442775	0.999835	hypothetical protein GPALN_006432
GPLIN_000134500	0.160693	0.999835	Protein Y40B10A.9
GPLIN_000134600	-0.00508709	0.999835	unnamed protein product
GPLIN_000134700	-0.167355	0.999835	hypothetical protein GPALN_003783
GPLIN_000134800	0.131373	0.999835	nucleoporin Nup43
GPLIN_000134900	-0.0304049	0.999835	Edem3 protein
GPLIN_000135200	-0.0320602	0.999835	thioredoxin domain-containing protein
GPLIN_000135300	-0.0957491	0.999835	Conserved oligomeric Golgi complex component 4, putative
GPLIN_000135400	0.203913	0.999835	SH2 domain-containing protein
GPLIN_000135500	-0.182825	0.999835	SLC (SoLute Carrier) homolog
GPLIN_000135600	0.113377	0.999835	copine domain-containing protein
GPLIN_000135700	0.140655	0.999835	heat shock protein 70
GPLIN_000135900	-0.115415	0.999835	Annexin
GPLIN_000136100	-0.0825177	0.999835	Alanine--tRNA ligase, mitochondrial
GPLIN_000136300	-0.00775708	0.999835	CHDCT2 domain-containing protein
GPLIN_000136400	0.0516932	0.999835	CHDCT2 domain protein
GPLIN_000136500	0.026022	0.999835	RING-type domain-containing protein
GPLIN_000136600	-0.155529	0.999835	serine/threonine-protein phosphatase 4 regulatory subunit 1
GPLIN_000136700	0.198459	0.999835	zinc finger c-x8-C-x5-C-x3-H type (and similar) domain-containing protein
GPLIN_000136800	0.18275	0.999835	short chain dehydrogenase domain-containing protein
GPLIN_000136900	0.103622	0.999835	Ddx49-A-prov protein
GPLIN_000137000	0.0668343	0.999835	ESF1 homolog
GPLIN_000137100	-0.000833011	0.999835	CDP-diacylglycerol--inositol 3-phosphatidyltransferase
GPLIN_000137200	0.321741	0.999835	B-cell receptor-associated 31 domain containing protein
GPLIN_000137400	0.274184	0.999835	zinc finger c-x8-C-x5-C-x3-H type (and similar) domain-containing protein
GPLIN_000137500	0.0357178	0.999835	short chain dehydrogenase domain-containing protein
GPLIN_000137700	0.182427	0.999835	CDP-diacylglycerol--inositol 3-phosphatidyltransferase
GPLIN_000137800	0.109338	0.999835	B-cell receptor-associated 31 domain containing protein
GPLIN_000137900	0.205015	0.999835	Beta-centractin, putative
GPLIN_000138000	-0.0741339	0.999835	Brain-specific homeobox -like protein
GPLIN_000138100	0.131391	0.999835	multivesicular body subunit 12 domain-containing protein
GPLIN_000138200	0.00171922	0.999835	SMC proteins flexible hinge domain-containing protein
GPLIN_000138300	0.100488	0.999835	WD repeat-containing protein 60
GPLIN_000138400	0.21896	0.999835	S10-plectin domain-containing protein
GPLIN_000138500	0.109264	0.999835	putative membrane protein (DUF2053) domain-containing protein
GPLIN_000138600	0.00652641	0.999835	calpain 7, putative
GPLIN_000138800	0.0667277	0.999835	hypothetical protein GPALN_006475
GPLIN_000138900	0.047863	0.999835	cGMP-dependent 3',5'-cyclic phosphodiesterase
GPLIN_000139100	0.123947	0.999835	cGMP-dependent 3',5'-cyclic phosphodiesterase
GPLIN_000139200	0.107935	0.999835	fibronectin type III domain-containing protein
GPLIN_000139300	-0.0667988	0.999835	BTB/POZ domain-containing protein 1
GPLIN_000139400	0.0758021	0.999835	hypothetical protein GPALN_004909
GPLIN_000139500	-0.0792228	0.999835	hypothetical protein GPALN_006064
GPLIN_000139600	-0.0304294	0.999835	hypothetical protein GPALN_006064
GPLIN_000139700	0.0110171	0.999835	Gamma-tubulin complex component 4
GPLIN_000139800	-0.00724452	0.999835	hypothetical protein GPALN_006066
GPLIN_000139900	0.0202964	0.999835	AThe structure of a glutathione synthetase like-effector (GSS22) from Globodera pallida in ADP-bound closed conformation.
GPLIN_000140000	-0.11175	0.999835	calmodulin binding domain protein
GPLIN_000140100	-0.110763	0.999835	eukaryotic glutathione synthase, ATP binding domain-containing protein
GPLIN_000140200	-0.169458	0.999835	---NA---
GPLIN_000140300	-0.0793863	0.999835	eyes absent 1
GPLIN_000140400	0.0120175	0.999835	PDZ domain and PTB/PI domain and Pleckstrin homology-like domain-containing protein
GPLIN_000140500	0.0462137	0.999835	Cohesin loading complex subunit SCC4-like protein
GPLIN_000140600	-0.0874121	0.999835	mRNA cleavage and polyadenylation factor CLP1 p-loop domain-containing protein
GPLIN_000140700	-0.22799	0.999835	BTB/POZ domain-containing protein 1
GPLIN_000140800	-0.194562	0.999835	TBC1 domain family member 5
GPLIN_000140900	-0.112082	0.999835	TBC1 domain family member 5
GPLIN_000141000	-0.0566695	0.999835	Kynurenine-oxoglutarate transaminase
GPLIN_000141100	-0.193925	0.999835	Ground-like domain-containing protein
GPLIN_000141200	0.0245385	0.999835	MFS-type transporter SLC18B1
GPLIN_000141300	-0.00410563	0.999835	multidrug resistance-associated protein 7
GPLIN_000141500	-0.0191127	0.999835	hypothetical protein GPALN_004909
GPLIN_000141600	0.0120059	0.999835	girdin like protein
GPLIN_000141800	-0.329792	0.999835	unnamed protein product
GPLIN_000141900	0.119227	0.999835	hypothetical protein GPALN_002232
GPLIN_000142000	0.0502602	0.999835	---NA---
GPLIN_000142100	0.0919982	0.999835	hypothetical protein Mgra_00002700
GPLIN_000142200	-0.00920867	0.999835	hypothetical protein GPALN_006055
GPLIN_000142300	-0.0072758	0.999835	hypothetical protein GPALN_006055
GPLIN_000142400	0.0522051	0.999835	heme peroxidase domain-containing protein
GPLIN_000142500	-0.230553	0.999835	ground-like domain protein
GPLIN_000142600	-0.155505	0.999835	pectate lyase 2
GPLIN_000142700	-0.174752	0.999835	flavin-binding monooxygenase-like domain-containing protein
GPLIN_000142800	-0.081292	0.999835	hypothetical protein GPALN_014359
GPLIN_000142900	0.00159955	0.999835	ararbinogalactan endo-1,4-beta-galactosidase 2
GPLIN_000143000	0.0386666	0.999835	ararbinogalactan endo-1,4-beta-galactosidase 2
GPLIN_000143100	0.0248021	0.999835	---NA---
GPLIN_000143200	-0.0115209	0.999835	Protein kinase domain-containing protein
GPLIN_000143300	0.031357	0.999835	---NA---
GPLIN_000143400	0.0431176	0.999835	PH domain-containing protein
GPLIN_000143500	-0.0555119	0.999835	Stress-activated map kinase-interacting protein 1-like protein
GPLIN_000143600	0.0493817	0.999835	cytochrome p450 domain-containing protein
GPLIN_000143700	-0.281556	0.999835	BTB/POZ domain-containing protein 1
GPLIN_000143800	0.101757	0.999835	hypothetical protein GPALN_006657
GPLIN_000143900	-0.143988	0.999835	fibronectin type III domain-containing protein
GPLIN_000144000	-0.0160678	0.999835	cytochrome p450 domain-containing protein
GPLIN_000144100	-0.235388	0.999835	glycosyltransferase family 92 domain-containing protein
GPLIN_000144200	0.0952976	0.999835	Col_cuticle_N domain-containing protein
GPLIN_000144300	-0.0688534	0.999835	DIX domain-containing protein
GPLIN_000144400	-0.0285056	0.999835	calmodulin
GPLIN_000144500	0.023829	0.999835	calreticulin family protein
GPLIN_000144600	0.0450394	0.999835	---NA---
GPLIN_000144700	-0.0619157	0.999835	plexin domain-containing protein
GPLIN_000144800	-0.0314628	0.999835	sodium/calcium exchanger protein
GPLIN_000144900	-0.0217948	0.999835	leucine rich repeat domain-containing protein
GPLIN_000145000	-0.0408061	0.999835	translation initiation factor eIF3 subunit domain-containing protein
GPLIN_000145100	-0.00301716	0.999835	pre-mRNA splicing factor
GPLIN_000145200	-0.110523	0.999835	hypothetical protein GPALN_011346
GPLIN_000145300	-0.0815458	0.999835	foie gras liver health family 1 domain-containing protein
GPLIN_000145400	0.0219352	0.999835	GRASP55/65 family protein
GPLIN_000145500	-0.0775066	0.999835	WD40 repeat-containing protein SMU1
GPLIN_000145600	0.0507699	0.999835	mitogen-activated protein kinase-binding protein 1
GPLIN_000145700	-0.0932291	0.999835	putative ACR, yagE family domain-containing protein
GPLIN_000145800	0.204261	0.999835	Protein Y73E7A.1 a
GPLIN_000145900	0.0296383	0.999835	Glycosyltransferase, group 4 family
GPLIN_000146000	0.0877641	0.999835	Glycosyltransferase, group 4 family
GPLIN_000146100	-0.113127	0.999835	hypothetical protein GPALN_011357
GPLIN_000146200	-0.00990568	0.999835	rasGEF domain-containing protein
GPLIN_000146300	0.0188652	0.999835	Peptidyl-prolyl cis-trans isomerase, FKBP-type, domain-containing protein
GPLIN_000146400	-0.0743292	0.999835	homeobox domain-containing protein
GPLIN_000146500	-0.082254	0.999835	DZF domain-containing protein
GPLIN_000146600	0.00840577	0.999835	acyl-CoA thioesterase II
GPLIN_000146700	0.20352	0.999835	Peptidylprolyl isomerase
GPLIN_000146800	0.0605687	0.999835	GEX Interacting protein
GPLIN_000146900	-0.14226	0.999835	T16G12.6 protein, putative
GPLIN_000147300	-0.0791289	0.999835	Chromobox protein-like protein 1
GPLIN_000147400	-0.0309006	0.999835	UPF0378-like protein
GPLIN_000147500	-0.0702708	0.999835	Trimethylguanosine synthase
GPLIN_000147600	0.0917775	0.999835	DSHCT domain-containing protein
GPLIN_000147700	-0.0202735	0.999835	DEAD/DEAH box helicase
GPLIN_000147800	0.0212009	0.999835	Enhancer of rudimentary
GPLIN_000147900	-0.0812375	0.999835	DEAD/DEAH box helicase
GPLIN_000148000	-0.080416	0.999835	Enhancer of rudimentary
GPLIN_000148100	-0.127	0.999835	CBN-NLP-1 protein
GPLIN_000148200	0.0708297	0.999835	Neuropeptide-like protein-1
GPLIN_000148300	0.130831	0.999835	Protein CBR-NLP-1
GPLIN_000148400	-0.093463	0.999835	SCP domain-containing protein
GPLIN_000148500	-0.0812799	0.999835	phosphatidylinositol 3- and 4-kinase domain-containing protein
GPLIN_000148600	0.0545028	0.999835	spindle- and centromere-associated protein
GPLIN_000148700	-0.00833497	0.999835	phosphatidylinositol 3- and 4-kinase domain-containing protein
GPLIN_000148800	-0.0692973	0.999835	regulator of G protein signaling domain-containing protein
GPLIN_000148900	0.00879057	0.999835	HAT repeat protein
GPLIN_000149000	-0.0340367	0.999835	Adenosine 3'-phospho 5'-phosphosulfate transporter 1
GPLIN_000149100	0.127263	0.999835	Sugar phosphate phosphatase
GPLIN_000149200	0.104738	0.999835	CYTOSOL-AP domain-containing protein
GPLIN_000149300	0.155947	0.999835	pyruvate carboxylase
GPLIN_000149400	0.0698814	0.999835	DDB1- and CUL4-associated factor 5
GPLIN_000149500	0.0100819	0.999835	DDB1- and CUL4-associated factor 5
GPLIN_000149600	-0.130331	0.999835	serine/threonine-protein phosphatase 2A 65 kDa regulatory subunit A alpha isoform
GPLIN_000149700	0.0143377	0.999835	Receptor expression-enhancing protein
GPLIN_000149800	-0.0408999	0.999835	AAA domain-containing protein
GPLIN_000149900	0.0406736	0.999835	Solute carrier family 35 member B1
GPLIN_000150000	-0.0528763	0.999835	kinase domain protein
GPLIN_000150100	0.279927	0.999835	Superoxide dismutase [Cu-Zn]
GPLIN_000150200	0.0349957	0.999835	Protein T19B10.5
GPLIN_000150500	0.0273749	0.999835	S-(hydroxymethyl)glutathione dehydrogenase/class III alcohol dehydrogenase
GPLIN_000150600	-0.00014606	0.999835	galactoside-binding lectin
GPLIN_000150700	0.0753657	0.999835	acetyltransferase (GNAT) family domain-containing protein
GPLIN_000150800	-0.0515172	0.999835	AA-TRNA-LIGASE-II domain-containing protein
GPLIN_000150900	0.134228	0.999835	Protein CBG08611
GPLIN_000151000	0.00229732	0.999835	UPF0692 protein C19orf54 like protein
GPLIN_000151100	-0.088172	0.999835	FEZ-like protein
GPLIN_000151200	-0.105206	0.999835	probable protein kinase Hgg-20
GPLIN_000151300	0.151508	0.999835	Calmodulin
GPLIN_000151400	0.311223	0.999835	hypothetical protein GPALN_012570
GPLIN_000151500	-0.0168504	0.999835	cyclin-dependent kinase inhibitor domain-containing protein
GPLIN_000151600	-0.0442581	0.999835	galactoside-binding lectin domain-containing protein
GPLIN_000151700	0.0901439	0.999835	Glutaredoxin domain-containing protein
GPLIN_000151900	-0.0844889	0.999835	Eukaryotic translation initiation factor 3 subunit G
GPLIN_000152000	-0.133386	0.999835	DEAD/DEAH box helicase domain-containing protein
GPLIN_000152100	0.126856	0.999835	hypothetical protein GPALN_012575
GPLIN_000152200	0.114356	0.999835	Bromo adjacent-like proteiny domain-containing 1 protein
GPLIN_000152300	-0.167279	0.999835	Ig-like domain-containing protein
GPLIN_000152400	-0.0293039	0.999835	105-kDa kinase-like protein, putative
GPLIN_000152500	0.129969	0.999835	hypothetical protein GPALN_012579
GPLIN_000152600	-0.115228	0.999835	DnaJ-like protein subfamily C member 13
GPLIN_000152700	0.206762	0.999835	RING-type domain-containing protein
GPLIN_000152800	-0.173973	0.999835	BTB/POZ domain-containing protein 1
GPLIN_000152900	-0.0015607	0.999835	hypothetical protein GPALN_015600
GPLIN_000153000	-0.171543	0.999835	Regulator of nonsense transcripts 1-like protein
GPLIN_000153100	-0.00426141	0.999835	serpentine type 7TM GPCR chemoreceptor srsx domain-containing protein
GPLIN_000153200	0.0547332	0.999835	hypothetical protein GPALN_005936
GPLIN_000153300	-0.137247	0.999835	hypothetical protein GPALN_005935
GPLIN_000153400	0.0216477	0.999835	putative glutathione S-transferase 5
GPLIN_000153500	0.102781	0.999835	---NA---
GPLIN_000153700	-0.0217354	0.999835	hypothetical protein GPALN_005931
GPLIN_000153900	-0.0250503	0.999835	zinc finger, C4 type
GPLIN_000154000	0.0281848	0.999835	Tryptophan--tRNA ligase, cytoplasmic
GPLIN_000154100	-0.174642	0.999835	secA DEAD-like domain-containing protein
GPLIN_000154400	-0.18107	0.999835	DAF-16/FOXO Controlled, germline Tumor affecting
GPLIN_000154600	-0.0722757	0.999835	hypothetical protein GPALN_013280
GPLIN_000154700	-0.0480249	0.999835	Sim1b long isoform
GPLIN_000154800	0.0233906	0.999835	putative secreted beta-glucosidase sim1
GPLIN_000155000	0.0357145	0.999835	hypothetical protein GPALN_007747
GPLIN_000155100	-0.191531	0.999835	BTB/POZ domain-containing protein 1
GPLIN_000155200	0.107176	0.999835	aldo/keto reductase family domain-containing protein
GPLIN_000155500	-0.126692	0.999835	G-PROTEIN-RECEP-F1-2 domain-containing protein
GPLIN_000156100	0.0733077	0.999835	hypothetical protein GPALN_010346
GPLIN_000156200	0.0878456	0.999835	PAS domain-containing serine/threonine-protein kinase
GPLIN_000156300	-0.0255771	0.999835	PAS domain-containing serine/threonine-protein kinase
GPLIN_000156400	-0.0349142	0.999835	Ion channel
GPLIN_000156500	0.0377622	0.999835	hypothetical protein GPALN_003707
GPLIN_000156600	0.011458	0.999835	Sodium/hydrogen exchanger
GPLIN_000156700	-0.229769	0.999835	Activated in Blocked Unfolded protein response
GPLIN_000156800	0.160366	0.999835	CHK domain-containing protein
GPLIN_000156900	0.249908	0.999835	proteolipid membrane potential modulator domain-containing protein
GPLIN_000157000	0.0536685	0.999835	restin (Reed-Steinberg cell-expressed intermediate filament-associated protein)
GPLIN_000157100	0.146364	0.999835	modulator of levamisole receptor-1 domain-containing protein
GPLIN_000157200	0.103125	0.999835	CBR-LIN-33 protein
GPLIN_000157300	-0.0330686	0.999835	Ankyrin repeat domain-containing protein 44
GPLIN_000157600	-0.0624851	0.999835	Ran-binding protein 9
GPLIN_000157700	0.0483557	0.999835	DNA-(apurinic or apyrimidinic site) lyase
GPLIN_000157800	0.0180619	0.999835	WD domain-containing protein
GPLIN_000157900	-0.0276172	0.999835	LITAF-like zinc ribbon domain-containing protein
GPLIN_000158000	0.0606797	0.999835	UBA/TS-N domain containing protein
GPLIN_000158100	-0.098012	0.999835	DmX-like protein 2
GPLIN_000158200	0.000692405	0.999835	Pumilio 2
GPLIN_000158400	-0.0967967	0.999835	hypothetical protein GPALN_004440
GPLIN_000158500	-0.102558	0.999835	hypothetical protein GPALN_007918
GPLIN_000158800	-0.109773	0.999835	Protein B0403.5
GPLIN_000158900	-0.0528885	0.999835	---NA---
GPLIN_000159000	-0.201666	0.999835	Ubiquitin carboxyl-terminal hydrolase 7
GPLIN_000159200	-0.0544086	0.999835	ndr family domain-containing protein
GPLIN_000159300	0.318912	0.999835	SHSP domain-containing protein
GPLIN_000159400	0.1724	0.999835	intermediate filament protein HG-IF1
GPLIN_000159500	0.227149	0.999835	Patched domain-containing protein 3
GPLIN_000159600	0.165101	0.999835	Protein kinase domain-containing protein
GPLIN_000159700	0.0549534	0.999835	hypothetical protein Ddc_00872
GPLIN_000159800	-0.0302996	0.999835	Dynein heavy chain, cytoplasmic
GPLIN_000159900	0.0273032	0.999835	hypothetical protein Ddc_00872
GPLIN_000160000	-0.0688544	0.999835	dynein heavy chain and region d6 of dynein motor domain-containing protein
GPLIN_000160100	0.117136	0.999835	39S ribosomal protein L4, mitochondrial
GPLIN_000160200	0.00442995	0.999835	Endoplasmic reticulum junction formation protein lunapark
GPLIN_000160300	0.154583	0.999835	FMRFamide-related peptide FLP-12 precursor
GPLIN_000160400	-0.00484918	0.999835	transcriptional adapter 2-beta
GPLIN_000160600	-0.0421222	0.999835	---NA---
GPLIN_000160700	0.0593402	0.999835	sodium/hydrogen exchanger family domain-containing protein
GPLIN_000160800	0.221093	0.999835	s4 domain-containing protein
GPLIN_000160900	0.081225	0.999835	Josephin-like protein
GPLIN_000161000	0.0658244	0.999835	Ras-related protein Rab-26
GPLIN_000161100	-0.0710178	0.999835	putative titin-like
GPLIN_000161200	0.00480255	0.999835	putative NADH-quinone oxidoreductase subunit I
GPLIN_000161300	0.0797341	0.999835	reticulocyte binding-like protein 2b, putative
GPLIN_000161400	0.118268	0.999835	Patched-related protein 9
GPLIN_000161500	-0.073726	0.999835	hypothetical protein GPALN_011618
GPLIN_000161600	-0.00174637	0.999835	Chondroitin N-acetylgalactosaminyltransferase domain containing protein
GPLIN_000161700	0.057347	0.999835	leucine-zipper-containing transcription factor LZF
GPLIN_000161800	0.127553	0.999835	V-type ATPase, C subunit
GPLIN_000161900	0.121963	0.999835	Beta-1,4-galactosyltransferase 7
GPLIN_000162000	-0.0950582	0.999835	glycosyl transferase family group 2 domain-containing protein
GPLIN_000162100	0.130525	0.999835	RNA pseudouridylate synthase family protein
GPLIN_000162200	0.0408585	0.999835	Proteasome subunit alpha type
GPLIN_000162300	-0.045571	0.999835	Proteasome activator pa28 beta subunit family protein
GPLIN_000162400	0.148735	0.999835	---NA---
GPLIN_000162500	-0.117466	0.999835	RNA recognition motif domain-containing protein
GPLIN_000162600	0.0672772	0.999835	MIT domain protein
GPLIN_000162700	0.236874	0.999835	RTR1-type domain-containing protein
GPLIN_000162800	0.0391239	0.999835	ABC transporter transmembrane region domain-containing protein
GPLIN_000162900	-0.00843652	0.999835	putative WD repeat-containing protein
GPLIN_000163000	-0.0063433	0.999835	Sulfide:quinone oxidoreductase, mitochondrial
GPLIN_000163100	-0.0580184	0.999835	C2H2-type domain-containing protein
GPLIN_000163300	-0.183085	0.999835	MFS domain-containing protein
GPLIN_000163400	0.0408133	0.999835	Protein MPS-1
GPLIN_000163500	-0.156533	0.999835	Protein C45G9.11
GPLIN_000163600	0.0491337	0.999835	putative glutathione S-transferase gst-36
GPLIN_000163700	-0.0403205	0.999835	RNA polymerase II transcription factor SIII (Elongin) subunit A domain-containing protein
GPLIN_000163800	-0.14256	0.999835	Chromatin associated protein KTI12 domain containing protein
GPLIN_000163900	0.119322	0.999835	WGR domain containing protein
GPLIN_000164000	0.113428	0.999835	Cuticle collagen sqt-1
GPLIN_000164100	0.102779	0.999835	3'5'-cyclic nucleotide phosphodiesterase
GPLIN_000164200	0.0914587	0.999835	Metabotropic glutamate receptor 6
GPLIN_000164400	-0.0775129	0.999835	hypothetical protein GPALN_012419
GPLIN_000164500	0.039498	0.999835	hypothetical protein Ddc_03758
GPLIN_000164600	-0.0725501	0.999835	huntingtin
[truncated: 14,405 more rows]

## Sheet: Sheet2
GPLIN_000124400	3.89435	2.23657e-09	Ubiquitin carboxyl-terminal hydrolase 7
GPLIN_000593100	3.56435	1.15733e-08	Sugar transporter SWEET1
GPLIN_000911900	3.27345	2.71739e-07	Lipase, class 3 family-containing protein
GPLIN_000830000	2.56455	2.98571e-05	zinc carboxypeptidase
GPLIN_001145000	2.45435	3.32372e-07	diacylglycerol acyltransferase
GPLIN_001379500	2.14345	8.4743e-06	Failed axon connections-like protein
GPLIN_001367000	1.78345	1.95552e-09	lipase (class 2) domain-containing protein
GPLIN_000074100	1.12345	1.92147e-06	Elongation of very long chain fatty acids protein
GPLIN_001043600	-1.69332	2e-24	Secreted protein
GPLIN_001077100	-1.92232	0.000265983	Hunchback-like protein
GPLIN_001120800	-1.05435	3.6898e-06	Triacylglycerol lipase
GPLIN_000812600	-1.75327	2.20737e-18	hypothetical protein GPALN_004560
GPLIN_000601300	-1.99345	0.000213508	nitrate transporter
GPLIN_000434700	-2.09345	0.000102012	RNR-2 protein
GPLIN_000485200	-2.55342	1.4375e-15	Aldolase II
GPLIN_001371700	-2.64345	0.000106642	Hormone-sensitive lipase
GPLIN_000660900	-2.66342	3.56298e-07	Leucine Rich Repeat family protein
